# Supplementary material for: Reverse-engineering the Arabidopsis thaliana transcriptional network under changing environmental conditions
Source: Genome Biol. 2009 Sep 15;10(9):R96. doi: 10.1186/gb-2009-10-9-r96 (PMC2768985; doi:10.1186/gb-2009-10-9-r96)
Supplement: Additional data file 3 — The effective (text file) and transcriptional models (SBML file). [file gb-2009-10-9-r96-S3.ZIP]

Archive with 2 entries (2 files):
- Ath_transcriptional.xml
- Ath_effective topology.txt
