# Supplementary material for: Reverse-engineering the Arabidopsis thaliana transcriptional network under changing environmental conditions
Source: Genome Biol. 2009 Sep 15;10(9):R96. doi: 10.1186/gb-2009-10-9-r96 (PMC2768985; doi:10.1186/gb-2009-10-9-r96)
Supplement: Additional data file 3 — The effective (text file) and transcriptional models (SBML file). [file gb-2009-10-9-r96-S3.ZIP › Ath_transcriptional.xml]

<?xml version="1.0" encoding="UTF-8"?>
<sbml xmlns="http://www.sbml.org/sbml/level2" level="2" version="1">
  <model id="Ath">
    <listOfCompartments>
      <compartment id="cell" size="1" />
    </listOfCompartments>
    <listOfSpecies>
      <species id="AT2G26550" compartment="cell" initialAmount="0"/>
      <species id="AT2G26570" compartment="cell" initialAmount="0"/>
      <species id="AT2G26580" compartment="cell" initialAmount="0"/>
      <species id="AT2G26620" compartment="cell" initialAmount="0"/>
      <species id="AT2G26360" compartment="cell" initialAmount="0"/>
      <species id="AT2G26630" compartment="cell" initialAmount="0"/>
      <species id="AT2G26380" compartment="cell" initialAmount="0"/>
      <species id="AT2G26390" compartment="cell" initialAmount="0"/>
      <species id="AT2G26400" compartment="cell" initialAmount="0"/>
      <species id="AT2G26410" compartment="cell" initialAmount="0"/>
      <species id="AT2G26420" compartment="cell" initialAmount="0"/>
      <species id="AT2G26560" compartment="cell" initialAmount="0"/>
      <species id="AT2G26600" compartment="cell" initialAmount="0"/>
      <species id="AT2G26520" compartment="cell" initialAmount="0"/>
      <species id="AT2G26530" compartment="cell" initialAmount="0"/>
      <species id="AT2G26540" compartment="cell" initialAmount="0"/>
      <species id="AT2G26430" compartment="cell" initialAmount="0"/>
      <species id="AT2G26500" compartment="cell" initialAmount="0"/>
      <species id="AT2G26590" compartment="cell" initialAmount="0"/>
      <species id="AT2G26510" compartment="cell" initialAmount="0"/>
      <species id="ATCG00020" compartment="cell" initialAmount="0"/>
      <species id="ATCG00040" compartment="cell" initialAmount="0"/>
      <species id="ATCG00050" compartment="cell" initialAmount="0"/>
      <species id="ATCG00070" compartment="cell" initialAmount="0"/>
      <species id="AT2G23320" compartment="cell" initialAmount="0"/>
      <species id="AT2G26440" compartment="cell" initialAmount="0"/>
      <species id="AT2G26450" compartment="cell" initialAmount="0"/>
      <species id="AT2G26460" compartment="cell" initialAmount="0"/>
      <species id="AT2G26470" compartment="cell" initialAmount="0"/>
      <species id="AT2G26480" compartment="cell" initialAmount="0"/>
      <species id="AT2G26490" compartment="cell" initialAmount="0"/>
      <species id="AT2G39790" compartment="cell" initialAmount="0"/>
      <species id="AT2G39720" compartment="cell" initialAmount="0"/>
      <species id="AT2G39770" compartment="cell" initialAmount="0"/>
      <species id="AT2G39730" compartment="cell" initialAmount="0"/>
      <species id="AT2G39760" compartment="cell" initialAmount="0"/>
      <species id="AT2G39795" compartment="cell" initialAmount="0"/>
      <species id="AT2G39725" compartment="cell" initialAmount="0"/>
      <species id="AT2G39750" compartment="cell" initialAmount="0"/>
      <species id="AT2G39840" compartment="cell" initialAmount="0"/>
      <species id="AT2G39780" compartment="cell" initialAmount="0"/>
      <species id="AT2G23260" compartment="cell" initialAmount="0"/>
      <species id="AT2G23250" compartment="cell" initialAmount="0"/>
      <species id="AT2G23240" compartment="cell" initialAmount="0"/>
      <species id="AT2G23230" compartment="cell" initialAmount="0"/>
      <species id="AT2G23220_AT2G23190" compartment="cell" initialAmount="0"/>
      <species id="AT2G23210" compartment="cell" initialAmount="0"/>
      <species id="AT2G23200" compartment="cell" initialAmount="0"/>
      <species id="AT2G23180" compartment="cell" initialAmount="0"/>
      <species id="AT2G23170" compartment="cell" initialAmount="0"/>
      <species id="AT2G23160" compartment="cell" initialAmount="0"/>
      <species id="AT2G23340" compartment="cell" initialAmount="0"/>
      <species id="AT2G23330" compartment="cell" initialAmount="0"/>
      <species id="AT2G23300" compartment="cell" initialAmount="0"/>
      <species id="AT2G23270" compartment="cell" initialAmount="0"/>
      <species id="AT2G23310" compartment="cell" initialAmount="0"/>
      <species id="AT2G23290" compartment="cell" initialAmount="0"/>
      <species id="AT2G23350" compartment="cell" initialAmount="0"/>
      <species id="AT2G39820" compartment="cell" initialAmount="0"/>
      <species id="AT2G39830" compartment="cell" initialAmount="0"/>
      <species id="AT2G39850" compartment="cell" initialAmount="0"/>
      <species id="AT2G45290" compartment="cell" initialAmount="0"/>
      <species id="AT2G40900" compartment="cell" initialAmount="0"/>
      <species id="AT2G40910" compartment="cell" initialAmount="0"/>
      <species id="AT2G40950" compartment="cell" initialAmount="0"/>
      <species id="AT2G40820" compartment="cell" initialAmount="0"/>
      <species id="AT2G40840" compartment="cell" initialAmount="0"/>
      <species id="AT2G40860" compartment="cell" initialAmount="0"/>
      <species id="AT2G40880" compartment="cell" initialAmount="0"/>
      <species id="AT2G40935" compartment="cell" initialAmount="0"/>
      <species id="AT2G40940" compartment="cell" initialAmount="0"/>
      <species id="AT2G40830" compartment="cell" initialAmount="0"/>
      <species id="AT2G40930" compartment="cell" initialAmount="0"/>
      <species id="AT2G40890" compartment="cell" initialAmount="0"/>
      <species id="AT2G41580" compartment="cell" initialAmount="0"/>
      <species id="AT2G41590" compartment="cell" initialAmount="0"/>
      <species id="AT2G41600" compartment="cell" initialAmount="0"/>
      <species id="AT2G41610" compartment="cell" initialAmount="0"/>
      <species id="AT2G41650" compartment="cell" initialAmount="0"/>
      <species id="AT2G41690" compartment="cell" initialAmount="0"/>
      <species id="AT2G41510" compartment="cell" initialAmount="0"/>
      <species id="AT2G41520" compartment="cell" initialAmount="0"/>
      <species id="AT2G41550" compartment="cell" initialAmount="0"/>
      <species id="AT2G41570" compartment="cell" initialAmount="0"/>
      <species id="AT2G41540" compartment="cell" initialAmount="0"/>
      <species id="AT2G41660" compartment="cell" initialAmount="0"/>
      <species id="AT2G41630" compartment="cell" initialAmount="0"/>
      <species id="AT2G41530" compartment="cell" initialAmount="0"/>
      <species id="AT2G41620" compartment="cell" initialAmount="0"/>
      <species id="AT2G41560" compartment="cell" initialAmount="0"/>
      <species id="AT2G41680" compartment="cell" initialAmount="0"/>
      <species id="AT2G41640" compartment="cell" initialAmount="0"/>
      <species id="AT2G39810" compartment="cell" initialAmount="0"/>
      <species id="AT2G47610" compartment="cell" initialAmount="0"/>
      <species id="AT2G47420" compartment="cell" initialAmount="0"/>
      <species id="AT2G47450" compartment="cell" initialAmount="0"/>
      <species id="AT2G47580" compartment="cell" initialAmount="0"/>
      <species id="AT2G47430" compartment="cell" initialAmount="0"/>
      <species id="AT2G47460" compartment="cell" initialAmount="0"/>
      <species id="AT2G47600" compartment="cell" initialAmount="0"/>
      <species id="AT2G45380" compartment="cell" initialAmount="0"/>
      <species id="AT2G45350" compartment="cell" initialAmount="0"/>
      <species id="AT2G45340" compartment="cell" initialAmount="0"/>
      <species id="AT2G45330_AT5G23600" compartment="cell" initialAmount="0"/>
      <species id="AT2G45320" compartment="cell" initialAmount="0"/>
      <species id="AT2G45310" compartment="cell" initialAmount="0"/>
      <species id="AT4G38280_AT2G45250" compartment="cell" initialAmount="0"/>
      <species id="AT2G45230" compartment="cell" initialAmount="0"/>
      <species id="AT2G45210" compartment="cell" initialAmount="0"/>
      <species id="AT2G45460" compartment="cell" initialAmount="0"/>
      <species id="AT2G45190" compartment="cell" initialAmount="0"/>
      <species id="AT2G45430" compartment="cell" initialAmount="0"/>
      <species id="AT2G45420" compartment="cell" initialAmount="0"/>
      <species id="AT2G45400" compartment="cell" initialAmount="0"/>
      <species id="AT2G45270" compartment="cell" initialAmount="0"/>
      <species id="AT2G45450" compartment="cell" initialAmount="0"/>
      <species id="AT2G45240" compartment="cell" initialAmount="0"/>
      <species id="AT2G45440" compartment="cell" initialAmount="0"/>
      <species id="AT2G45200" compartment="cell" initialAmount="0"/>
      <species id="AT2G45280" compartment="cell" initialAmount="0"/>
      <species id="AT2G45220" compartment="cell" initialAmount="0"/>
      <species id="AT2G47620" compartment="cell" initialAmount="0"/>
      <species id="AT2G47590" compartment="cell" initialAmount="0"/>
      <species id="AT2G47550" compartment="cell" initialAmount="0"/>
      <species id="AT2G47490" compartment="cell" initialAmount="0"/>
      <species id="AT5G12450" compartment="cell" initialAmount="0"/>
      <species id="AT5G12460" compartment="cell" initialAmount="0"/>
      <species id="AT5G12470" compartment="cell" initialAmount="0"/>
      <species id="AT5G12480" compartment="cell" initialAmount="0"/>
      <species id="AT2G33160" compartment="cell" initialAmount="0"/>
      <species id="AT2G33130" compartment="cell" initialAmount="0"/>
      <species id="AT2G33100" compartment="cell" initialAmount="0"/>
      <species id="AT2G33080" compartment="cell" initialAmount="0"/>
      <species id="AT2G33070" compartment="cell" initialAmount="0"/>
      <species id="AT2G33240" compartment="cell" initialAmount="0"/>
      <species id="AT2G33230" compartment="cell" initialAmount="0"/>
      <species id="AT2G33210" compartment="cell" initialAmount="0"/>
      <species id="AT2G33180" compartment="cell" initialAmount="0"/>
      <species id="AT2G33170" compartment="cell" initialAmount="0"/>
      <species id="AT2G33120_AT2G33110" compartment="cell" initialAmount="0"/>
      <species id="AT2G33150" compartment="cell" initialAmount="0"/>
      <species id="AT2G33220" compartment="cell" initialAmount="0"/>
      <species id="AT2G47570" compartment="cell" initialAmount="0"/>
      <species id="AT2G47560" compartment="cell" initialAmount="0"/>
      <species id="AT2G47540" compartment="cell" initialAmount="0"/>
      <species id="AT2G47520" compartment="cell" initialAmount="0"/>
      <species id="AT2G47500" compartment="cell" initialAmount="0"/>
      <species id="AT2G47470" compartment="cell" initialAmount="0"/>
      <species id="AT2G47440" compartment="cell" initialAmount="0"/>
      <species id="AT5G12380" compartment="cell" initialAmount="0"/>
      <species id="AT5G12390" compartment="cell" initialAmount="0"/>
      <species id="AT5G12400" compartment="cell" initialAmount="0"/>
      <species id="AT5G12410" compartment="cell" initialAmount="0"/>
      <species id="AT5G12420" compartment="cell" initialAmount="0"/>
      <species id="AT5G12430" compartment="cell" initialAmount="0"/>
      <species id="AT5G12440" compartment="cell" initialAmount="0"/>
      <species id="AT1G67790" compartment="cell" initialAmount="0"/>
      <species id="AT1G67760" compartment="cell" initialAmount="0"/>
      <species id="AT1G67710" compartment="cell" initialAmount="0"/>
      <species id="AT1G67650_AT1G67680" compartment="cell" initialAmount="0"/>
      <species id="AT1G67660" compartment="cell" initialAmount="0"/>
      <species id="AT1G67670" compartment="cell" initialAmount="0"/>
      <species id="AT1G67690" compartment="cell" initialAmount="0"/>
      <species id="AT1G67770" compartment="cell" initialAmount="0"/>
      <species id="AT1G67780" compartment="cell" initialAmount="0"/>
      <species id="AT1G67810" compartment="cell" initialAmount="0"/>
      <species id="AT1G67820" compartment="cell" initialAmount="0"/>
      <species id="AT1G67740" compartment="cell" initialAmount="0"/>
      <species id="AT1G67750" compartment="cell" initialAmount="0"/>
      <species id="AT1G67800" compartment="cell" initialAmount="0"/>
      <species id="AT1G67700" compartment="cell" initialAmount="0"/>
      <species id="AT1G67730" compartment="cell" initialAmount="0"/>
      <species id="AT1G67850" compartment="cell" initialAmount="0"/>
      <species id="AT1G67840" compartment="cell" initialAmount="0"/>
      <species id="AT1G67720" compartment="cell" initialAmount="0"/>
      <species id="AT3G33080" compartment="cell" initialAmount="0"/>
      <species id="AT5G12270" compartment="cell" initialAmount="0"/>
      <species id="AT5G12280" compartment="cell" initialAmount="0"/>
      <species id="AT5G12290" compartment="cell" initialAmount="0"/>
      <species id="AT5G12310" compartment="cell" initialAmount="0"/>
      <species id="AT5G12330" compartment="cell" initialAmount="0"/>
      <species id="AT5G12340" compartment="cell" initialAmount="0"/>
      <species id="AT5G12350" compartment="cell" initialAmount="0"/>
      <species id="AT5G12370" compartment="cell" initialAmount="0"/>
      <species id="AT1G44575" compartment="cell" initialAmount="0"/>
      <species id="AT1G67830" compartment="cell" initialAmount="0"/>
      <species id="AT4G16143" compartment="cell" initialAmount="0"/>
      <species id="AT1G38340" compartment="cell" initialAmount="0"/>
      <species id="AT1G59218_AT1G58848" compartment="cell" initialAmount="0"/>
      <species id="AT1G58807_AT1G59124" compartment="cell" initialAmount="0"/>
      <species id="AT1G59171" compartment="cell" initialAmount="0"/>
      <species id="AT1G58889_AT1G59265" compartment="cell" initialAmount="0"/>
      <species id="AT3G29787" compartment="cell" initialAmount="0"/>
      <species id="AT3G29791" compartment="cell" initialAmount="0"/>
      <species id="AT3G29796" compartment="cell" initialAmount="0"/>
      <species id="AT3G29800" compartment="cell" initialAmount="0"/>
      <species id="AT3G29970" compartment="cell" initialAmount="0"/>
      <species id="AT1G08410" compartment="cell" initialAmount="0"/>
      <species id="AT3G29810" compartment="cell" initialAmount="0"/>
      <species id="AT4G25620" compartment="cell" initialAmount="0"/>
      <species id="AT4G25610" compartment="cell" initialAmount="0"/>
      <species id="AT4G25590" compartment="cell" initialAmount="0"/>
      <species id="AT4G25580" compartment="cell" initialAmount="0"/>
      <species id="AT4G25560" compartment="cell" initialAmount="0"/>
      <species id="AT4G25550" compartment="cell" initialAmount="0"/>
      <species id="AT4G25540" compartment="cell" initialAmount="0"/>
      <species id="AT4G25520" compartment="cell" initialAmount="0"/>
      <species id="AT4G25570" compartment="cell" initialAmount="0"/>
      <species id="AT4G25530" compartment="cell" initialAmount="0"/>
      <species id="AT1G44510" compartment="cell" initialAmount="0"/>
      <species id="AT1G44478" compartment="cell" initialAmount="0"/>
      <species id="AT1G44446" compartment="cell" initialAmount="0"/>
      <species id="AT1G44414" compartment="cell" initialAmount="0"/>
      <species id="AT1G44350" compartment="cell" initialAmount="0"/>
      <species id="AT1G44318" compartment="cell" initialAmount="0"/>
      <species id="AT1G44224" compartment="cell" initialAmount="0"/>
      <species id="AT4G17230" compartment="cell" initialAmount="0"/>
      <species id="AT4G15415" compartment="cell" initialAmount="0"/>
      <species id="AT4G16760" compartment="cell" initialAmount="0"/>
      <species id="AT4G17490" compartment="cell" initialAmount="0"/>
      <species id="AT4G17615" compartment="cell" initialAmount="0"/>
      <species id="AT4G17500" compartment="cell" initialAmount="0"/>
      <species id="AT4G15440" compartment="cell" initialAmount="0"/>
      <species id="AT4G14680" compartment="cell" initialAmount="0"/>
      <species id="AT4G14110" compartment="cell" initialAmount="0"/>
      <species id="AT4G15090" compartment="cell" initialAmount="0"/>
      <species id="AT4G14640" compartment="cell" initialAmount="0"/>
      <species id="AT4G15340" compartment="cell" initialAmount="0"/>
      <species id="AT4G14150" compartment="cell" initialAmount="0"/>
      <species id="AT4G16360" compartment="cell" initialAmount="0"/>
      <species id="AT4G14385" compartment="cell" initialAmount="0"/>
      <species id="AT4G16563" compartment="cell" initialAmount="0"/>
      <species id="AT4G17740" compartment="cell" initialAmount="0"/>
      <species id="AT4G17245" compartment="cell" initialAmount="0"/>
      <species id="AT4G14400" compartment="cell" initialAmount="0"/>
      <species id="AT4G17070" compartment="cell" initialAmount="0"/>
      <species id="AT4G14060" compartment="cell" initialAmount="0"/>
      <species id="AT4G16570" compartment="cell" initialAmount="0"/>
      <species id="AT4G14500" compartment="cell" initialAmount="0"/>
      <species id="AT4G14960" compartment="cell" initialAmount="0"/>
      <species id="AT4G16430" compartment="cell" initialAmount="0"/>
      <species id="AT4G17250" compartment="cell" initialAmount="0"/>
      <species id="AT4G14950" compartment="cell" initialAmount="0"/>
      <species id="AT4G14360" compartment="cell" initialAmount="0"/>
      <species id="AT4G15210" compartment="cell" initialAmount="0"/>
      <species id="AT4G16780" compartment="cell" initialAmount="0"/>
      <species id="AT4G15550" compartment="cell" initialAmount="0"/>
      <species id="AT4G17730" compartment="cell" initialAmount="0"/>
      <species id="AT4G17270" compartment="cell" initialAmount="0"/>
      <species id="AT4G16845" compartment="cell" initialAmount="0"/>
      <species id="AT4G15560" compartment="cell" initialAmount="0"/>
      <species id="AT4G14990" compartment="cell" initialAmount="0"/>
      <species id="AT4G13980" compartment="cell" initialAmount="0"/>
      <species id="AT4G14210" compartment="cell" initialAmount="0"/>
      <species id="AT4G14030_AT4G14040" compartment="cell" initialAmount="0"/>
      <species id="AT4G14880" compartment="cell" initialAmount="0"/>
      <species id="AT4G14910" compartment="cell" initialAmount="0"/>
      <species id="AT4G16420" compartment="cell" initialAmount="0"/>
      <species id="AT4G15470" compartment="cell" initialAmount="0"/>
      <species id="AT4G16490" compartment="cell" initialAmount="0"/>
      <species id="AT4G16155" compartment="cell" initialAmount="0"/>
      <species id="AT4G15093" compartment="cell" initialAmount="0"/>
      <species id="AT4G16660" compartment="cell" initialAmount="0"/>
      <species id="AT4G14340" compartment="cell" initialAmount="0"/>
      <species id="AT4G16100" compartment="cell" initialAmount="0"/>
      <species id="AT4G16370" compartment="cell" initialAmount="0"/>
      <species id="AT4G16510" compartment="cell" initialAmount="0"/>
      <species id="AT4G15010" compartment="cell" initialAmount="0"/>
      <species id="AT4G17530" compartment="cell" initialAmount="0"/>
      <species id="AT4G16350" compartment="cell" initialAmount="0"/>
      <species id="AT4G17190" compartment="cell" initialAmount="0"/>
      <species id="AT4G17695" compartment="cell" initialAmount="0"/>
      <species id="AT4G17010" compartment="cell" initialAmount="0"/>
      <species id="AT4G15630" compartment="cell" initialAmount="0"/>
      <species id="AT4G17215" compartment="cell" initialAmount="0"/>
      <species id="AT4G14690" compartment="cell" initialAmount="0"/>
      <species id="AT4G16770" compartment="cell" initialAmount="0"/>
      <species id="AT4G17486" compartment="cell" initialAmount="0"/>
      <species id="AT4G15140" compartment="cell" initialAmount="0"/>
      <species id="AT4G13950" compartment="cell" initialAmount="0"/>
      <species id="AT4G14320" compartment="cell" initialAmount="0"/>
      <species id="AT4G14600" compartment="cell" initialAmount="0"/>
      <species id="AT4G15420" compartment="cell" initialAmount="0"/>
      <species id="AT4G16745" compartment="cell" initialAmount="0"/>
      <species id="AT4G14800" compartment="cell" initialAmount="0"/>
      <species id="AT4G14000" compartment="cell" initialAmount="0"/>
      <species id="AT4G15610" compartment="cell" initialAmount="0"/>
      <species id="AT4G16980" compartment="cell" initialAmount="0"/>
      <species id="AT4G16146" compartment="cell" initialAmount="0"/>
      <species id="AT4G16444" compartment="cell" initialAmount="0"/>
      <species id="AT4G15545" compartment="cell" initialAmount="0"/>
      <species id="AT4G14815" compartment="cell" initialAmount="0"/>
      <species id="AT4G16500" compartment="cell" initialAmount="0"/>
      <species id="AT4G17260" compartment="cell" initialAmount="0"/>
      <species id="AT4G14130" compartment="cell" initialAmount="0"/>
      <species id="AT4G14100" compartment="cell" initialAmount="0"/>
      <species id="AT4G16850" compartment="cell" initialAmount="0"/>
      <species id="AT4G14465" compartment="cell" initialAmount="0"/>
      <species id="AT4G14365" compartment="cell" initialAmount="0"/>
      <species id="AT4G14930" compartment="cell" initialAmount="0"/>
      <species id="AT4G14410" compartment="cell" initialAmount="0"/>
      <species id="AT4G15940" compartment="cell" initialAmount="0"/>
      <species id="AT4G14615" compartment="cell" initialAmount="0"/>
      <species id="AT4G15800" compartment="cell" initialAmount="0"/>
      <species id="AT4G16160" compartment="cell" initialAmount="0"/>
      <species id="AT4G16515" compartment="cell" initialAmount="0"/>
      <species id="AT4G16566" compartment="cell" initialAmount="0"/>
      <species id="AT4G16442" compartment="cell" initialAmount="0"/>
      <species id="AT4G16120" compartment="cell" initialAmount="0"/>
      <species id="AT4G14420" compartment="cell" initialAmount="0"/>
      <species id="AT4G16447" compartment="cell" initialAmount="0"/>
      <species id="AT4G16720" compartment="cell" initialAmount="0"/>
      <species id="AT4G15830" compartment="cell" initialAmount="0"/>
      <species id="AT4G15475" compartment="cell" initialAmount="0"/>
      <species id="AT4G16640" compartment="cell" initialAmount="0"/>
      <species id="AT4G17090" compartment="cell" initialAmount="0"/>
      <species id="AT4G14890" compartment="cell" initialAmount="0"/>
      <species id="AT4G17770" compartment="cell" initialAmount="0"/>
      <species id="AT4G16690" compartment="cell" initialAmount="0"/>
      <species id="AT4G16830" compartment="cell" initialAmount="0"/>
      <species id="AT4G17640" compartment="cell" initialAmount="0"/>
      <species id="AT4G15490" compartment="cell" initialAmount="0"/>
      <species id="AT4G16000" compartment="cell" initialAmount="0"/>
      <species id="AT4G17600" compartment="cell" initialAmount="0"/>
      <species id="AT4G17390" compartment="cell" initialAmount="0"/>
      <species id="AT4G13940" compartment="cell" initialAmount="0"/>
      <species id="AT4G17560" compartment="cell" initialAmount="0"/>
      <species id="AT4G15900" compartment="cell" initialAmount="0"/>
      <species id="AT4G14430" compartment="cell" initialAmount="0"/>
      <species id="AT4G16330" compartment="cell" initialAmount="0"/>
      <species id="AT4G17790" compartment="cell" initialAmount="0"/>
      <species id="AT4G17460" compartment="cell" initialAmount="0"/>
      <species id="AT4G15120" compartment="cell" initialAmount="0"/>
      <species id="AT4G15790" compartment="cell" initialAmount="0"/>
      <species id="AT4G17720" compartment="cell" initialAmount="0"/>
      <species id="AT4G14965" compartment="cell" initialAmount="0"/>
      <species id="AT4G16265" compartment="cell" initialAmount="0"/>
      <species id="AT4G15510" compartment="cell" initialAmount="0"/>
      <species id="AT4G16840" compartment="cell" initialAmount="0"/>
      <species id="AT4G15750" compartment="cell" initialAmount="0"/>
      <species id="AT4G15000" compartment="cell" initialAmount="0"/>
      <species id="AT4G14716_AT4G14710" compartment="cell" initialAmount="0"/>
      <species id="AT4G17620" compartment="cell" initialAmount="0"/>
      <species id="AT4G17660" compartment="cell" initialAmount="0"/>
      <species id="AT4G17690" compartment="cell" initialAmount="0"/>
      <species id="AT4G17710" compartment="cell" initialAmount="0"/>
      <species id="AT4G17750" compartment="cell" initialAmount="0"/>
      <species id="AT4G17760" compartment="cell" initialAmount="0"/>
      <species id="AT4G17785" compartment="cell" initialAmount="0"/>
      <species id="AT4G17800" compartment="cell" initialAmount="0"/>
      <species id="AT4G17810" compartment="cell" initialAmount="0"/>
      <species id="AT4G16790" compartment="cell" initialAmount="0"/>
      <species id="AT4G14020" compartment="cell" initialAmount="0"/>
      <species id="AT4G14010" compartment="cell" initialAmount="0"/>
      <species id="AT4G17520" compartment="cell" initialAmount="0"/>
      <species id="AT4G16410" compartment="cell" initialAmount="0"/>
      <species id="AT4G17480" compartment="cell" initialAmount="0"/>
      <species id="AT4G17650" compartment="cell" initialAmount="0"/>
      <species id="AT4G16520" compartment="cell" initialAmount="0"/>
      <species id="AT4G15680" compartment="cell" initialAmount="0"/>
      <species id="AT4G16260" compartment="cell" initialAmount="0"/>
      <species id="AT4G16450" compartment="cell" initialAmount="0"/>
      <species id="AT4G17420" compartment="cell" initialAmount="0"/>
      <species id="AT4G14870" compartment="cell" initialAmount="0"/>
      <species id="AT4G14560" compartment="cell" initialAmount="0"/>
      <species id="AT4G14900" compartment="cell" initialAmount="0"/>
      <species id="AT4G17340" compartment="cell" initialAmount="0"/>
      <species id="AT4G17040" compartment="cell" initialAmount="0"/>
      <species id="AT4G17670" compartment="cell" initialAmount="0"/>
      <species id="AT4G17585" compartment="cell" initialAmount="0"/>
      <species id="AT4G17590" compartment="cell" initialAmount="0"/>
      <species id="AT4G17610" compartment="cell" initialAmount="0"/>
      <species id="AT4G17150" compartment="cell" initialAmount="0"/>
      <species id="AT4G17160" compartment="cell" initialAmount="0"/>
      <species id="AT4G17170" compartment="cell" initialAmount="0"/>
      <species id="AT4G17180" compartment="cell" initialAmount="0"/>
      <species id="AT4G17200" compartment="cell" initialAmount="0"/>
      <species id="AT4G17220" compartment="cell" initialAmount="0"/>
      <species id="AT4G17240" compartment="cell" initialAmount="0"/>
      <species id="AT4G17280" compartment="cell" initialAmount="0"/>
      <species id="AT4G17300" compartment="cell" initialAmount="0"/>
      <species id="AT4G17310" compartment="cell" initialAmount="0"/>
      <species id="AT4G17330" compartment="cell" initialAmount="0"/>
      <species id="AT4G17350" compartment="cell" initialAmount="0"/>
      <species id="AT4G17360" compartment="cell" initialAmount="0"/>
      <species id="AT4G17370" compartment="cell" initialAmount="0"/>
      <species id="AT4G17380" compartment="cell" initialAmount="0"/>
      <species id="AT4G17410" compartment="cell" initialAmount="0"/>
      <species id="AT4G17430" compartment="cell" initialAmount="0"/>
      <species id="AT4G17470" compartment="cell" initialAmount="0"/>
      <species id="AT4G17483" compartment="cell" initialAmount="0"/>
      <species id="AT4G17505" compartment="cell" initialAmount="0"/>
      <species id="AT4G17510" compartment="cell" initialAmount="0"/>
      <species id="AT4G17540" compartment="cell" initialAmount="0"/>
      <species id="AT4G17550" compartment="cell" initialAmount="0"/>
      <species id="AT4G17570" compartment="cell" initialAmount="0"/>
      <species id="AT4G17580" compartment="cell" initialAmount="0"/>
      <species id="AT4G17060" compartment="cell" initialAmount="0"/>
      <species id="AT4G17080" compartment="cell" initialAmount="0"/>
      <species id="AT4G17100" compartment="cell" initialAmount="0"/>
      <species id="AT4G17140" compartment="cell" initialAmount="0"/>
      <species id="AT4G17140" compartment="cell" initialAmount="0"/>
      <species id="AT4G16620" compartment="cell" initialAmount="0"/>
      <species id="AT4G16650" compartment="cell" initialAmount="0"/>
      <species id="AT4G16670" compartment="cell" initialAmount="0"/>
      <species id="AT4G16680" compartment="cell" initialAmount="0"/>
      <species id="AT4G16700" compartment="cell" initialAmount="0"/>
      <species id="AT4G16710" compartment="cell" initialAmount="0"/>
      <species id="AT4G16730" compartment="cell" initialAmount="0"/>
      <species id="AT4G16740" compartment="cell" initialAmount="0"/>
      <species id="AT4G16750" compartment="cell" initialAmount="0"/>
      <species id="AT4G16800" compartment="cell" initialAmount="0"/>
      <species id="AT4G16820" compartment="cell" initialAmount="0"/>
      <species id="AT4G16860" compartment="cell" initialAmount="0"/>
      <species id="AT4G16870" compartment="cell" initialAmount="0"/>
      <species id="AT4G16880" compartment="cell" initialAmount="0"/>
      <species id="AT4G16890" compartment="cell" initialAmount="0"/>
      <species id="AT4G16910" compartment="cell" initialAmount="0"/>
      <species id="AT4G16900" compartment="cell" initialAmount="0"/>
      <species id="AT4G16920" compartment="cell" initialAmount="0"/>
      <species id="AT4G16930" compartment="cell" initialAmount="0"/>
      <species id="AT4G16950" compartment="cell" initialAmount="0"/>
      <species id="AT4G16940_AT4G16960" compartment="cell" initialAmount="0"/>
      <species id="AT4G16970" compartment="cell" initialAmount="0"/>
      <species id="AT4G16990" compartment="cell" initialAmount="0"/>
      <species id="AT4G17000" compartment="cell" initialAmount="0"/>
      <species id="AT4G17020" compartment="cell" initialAmount="0"/>
      <species id="AT4G17030" compartment="cell" initialAmount="0"/>
      <species id="AT4G16590" compartment="cell" initialAmount="0"/>
      <species id="AT4G16600" compartment="cell" initialAmount="0"/>
      <species id="AT4G16610" compartment="cell" initialAmount="0"/>
      <species id="AT4G15980" compartment="cell" initialAmount="0"/>
      <species id="AT4G16020_AT4G16010" compartment="cell" initialAmount="0"/>
      <species id="AT4G16020" compartment="cell" initialAmount="0"/>
      <species id="AT4G16030" compartment="cell" initialAmount="0"/>
      <species id="AT4G16040" compartment="cell" initialAmount="0"/>
      <species id="AT4G16050" compartment="cell" initialAmount="0"/>
      <species id="AT4G16060" compartment="cell" initialAmount="0"/>
      <species id="AT4G16090" compartment="cell" initialAmount="0"/>
      <species id="AT4G16110" compartment="cell" initialAmount="0"/>
      <species id="AT4G16130" compartment="cell" initialAmount="0"/>
      <species id="AT4G16140" compartment="cell" initialAmount="0"/>
      <species id="AT4G16170" compartment="cell" initialAmount="0"/>
      <species id="AT4G16190" compartment="cell" initialAmount="0"/>
      <species id="AT4G16210" compartment="cell" initialAmount="0"/>
      <species id="AT4G16230" compartment="cell" initialAmount="0"/>
      <species id="AT4G16240" compartment="cell" initialAmount="0"/>
      <species id="AT4G16250" compartment="cell" initialAmount="0"/>
      <species id="AT4G16270" compartment="cell" initialAmount="0"/>
      <species id="AT4G16280" compartment="cell" initialAmount="0"/>
      <species id="AT4G16310" compartment="cell" initialAmount="0"/>
      <species id="AT4G16340" compartment="cell" initialAmount="0"/>
      <species id="AT4G16390" compartment="cell" initialAmount="0"/>
      <species id="AT4G16400" compartment="cell" initialAmount="0"/>
      <species id="AT4G16440" compartment="cell" initialAmount="0"/>
      <species id="AT4G16460" compartment="cell" initialAmount="0"/>
      <species id="AT4G16470" compartment="cell" initialAmount="0"/>
      <species id="AT4G16480" compartment="cell" initialAmount="0"/>
      <species id="AT4G15590" compartment="cell" initialAmount="0"/>
      <species id="AT4G15620" compartment="cell" initialAmount="0"/>
      <species id="AT4G15640" compartment="cell" initialAmount="0"/>
      <species id="AT4G15650" compartment="cell" initialAmount="0"/>
      <species id="AT4G15660" compartment="cell" initialAmount="0"/>
      <species id="AT4G15690" compartment="cell" initialAmount="0"/>
      <species id="AT4G15700" compartment="cell" initialAmount="0"/>
      <species id="AT4G15710" compartment="cell" initialAmount="0"/>
      <species id="AT4G15720" compartment="cell" initialAmount="0"/>
      <species id="AT4G15730" compartment="cell" initialAmount="0"/>
      <species id="AT4G15740" compartment="cell" initialAmount="0"/>
      <species id="AT4G15755" compartment="cell" initialAmount="0"/>
      <species id="AT4G15770" compartment="cell" initialAmount="0"/>
      <species id="AT4G15780" compartment="cell" initialAmount="0"/>
      <species id="AT4G15810" compartment="cell" initialAmount="0"/>
      <species id="AT4G15820" compartment="cell" initialAmount="0"/>
      <species id="AT4G15840" compartment="cell" initialAmount="0"/>
      <species id="AT4G15850" compartment="cell" initialAmount="0"/>
      <species id="AT4G15860" compartment="cell" initialAmount="0"/>
      <species id="AT4G15870" compartment="cell" initialAmount="0"/>
      <species id="AT4G15880" compartment="cell" initialAmount="0"/>
      <species id="AT4G15890" compartment="cell" initialAmount="0"/>
      <species id="AT4G15910" compartment="cell" initialAmount="0"/>
      <species id="AT4G15920" compartment="cell" initialAmount="0"/>
      <species id="AT4G15930" compartment="cell" initialAmount="0"/>
      <species id="AT4G15950" compartment="cell" initialAmount="0"/>
      <species id="AT4G15955" compartment="cell" initialAmount="0"/>
      <species id="AT4G15530" compartment="cell" initialAmount="0"/>
      <species id="AT4G15570" compartment="cell" initialAmount="0"/>
      <species id="AT4G15590" compartment="cell" initialAmount="0"/>
      <species id="AT4G15100" compartment="cell" initialAmount="0"/>
      <species id="AT4G15110" compartment="cell" initialAmount="0"/>
      <species id="AT4G15130" compartment="cell" initialAmount="0"/>
      <species id="AT4G15150" compartment="cell" initialAmount="0"/>
      <species id="AT4G15160" compartment="cell" initialAmount="0"/>
      <species id="AT4G15200" compartment="cell" initialAmount="0"/>
      <species id="AT4G15230" compartment="cell" initialAmount="0"/>
      <species id="AT4G15230" compartment="cell" initialAmount="0"/>
      <species id="AT4G15250" compartment="cell" initialAmount="0"/>
      <species id="AT4G15260" compartment="cell" initialAmount="0"/>
      <species id="AT4G15270" compartment="cell" initialAmount="0"/>
      <species id="AT4G15280" compartment="cell" initialAmount="0"/>
      <species id="AT4G15290" compartment="cell" initialAmount="0"/>
      <species id="AT4G15300" compartment="cell" initialAmount="0"/>
      <species id="AT4G15310" compartment="cell" initialAmount="0"/>
      <species id="AT4G15320" compartment="cell" initialAmount="0"/>
      <species id="AT4G15330" compartment="cell" initialAmount="0"/>
      <species id="AT4G15350" compartment="cell" initialAmount="0"/>
      <species id="AT4G15360" compartment="cell" initialAmount="0"/>
      <species id="AT4G15370" compartment="cell" initialAmount="0"/>
      <species id="AT4G15380" compartment="cell" initialAmount="0"/>
      <species id="AT4G15390" compartment="cell" initialAmount="0"/>
      <species id="AT4G15400" compartment="cell" initialAmount="0"/>
      <species id="AT4G15410" compartment="cell" initialAmount="0"/>
      <species id="AT4G15430" compartment="cell" initialAmount="0"/>
      <species id="AT4G15460" compartment="cell" initialAmount="0"/>
      <species id="AT4G15480" compartment="cell" initialAmount="0"/>
      <species id="AT4G15500" compartment="cell" initialAmount="0"/>
      <species id="AT4G15520" compartment="cell" initialAmount="0"/>
      <species id="AT4G14580" compartment="cell" initialAmount="0"/>
      <species id="AT4G14590" compartment="cell" initialAmount="0"/>
      <species id="AT4G14605" compartment="cell" initialAmount="0"/>
      <species id="AT4G14610" compartment="cell" initialAmount="0"/>
      <species id="AT4G14630" compartment="cell" initialAmount="0"/>
      <species id="AT4G14650" compartment="cell" initialAmount="0"/>
      <species id="AT4G14660" compartment="cell" initialAmount="0"/>
      <species id="AT4G14670" compartment="cell" initialAmount="0"/>
      <species id="AT4G14695" compartment="cell" initialAmount="0"/>
      <species id="AT4G14720" compartment="cell" initialAmount="0"/>
      <species id="AT4G14750" compartment="cell" initialAmount="0"/>
      <species id="AT4G14760" compartment="cell" initialAmount="0"/>
      <species id="AT4G14770" compartment="cell" initialAmount="0"/>
      <species id="AT4G14780" compartment="cell" initialAmount="0"/>
      <species id="AT4G14790" compartment="cell" initialAmount="0"/>
      <species id="AT4G14810" compartment="cell" initialAmount="0"/>
      <species id="AT4G14820" compartment="cell" initialAmount="0"/>
      <species id="AT4G14840" compartment="cell" initialAmount="0"/>
      <species id="AT4G14850" compartment="cell" initialAmount="0"/>
      <species id="AT4G14920" compartment="cell" initialAmount="0"/>
      <species id="AT4G14940" compartment="cell" initialAmount="0"/>
      <species id="AT4G14970" compartment="cell" initialAmount="0"/>
      <species id="AT4G14980" compartment="cell" initialAmount="0"/>
      <species id="AT4G15020" compartment="cell" initialAmount="0"/>
      <species id="AT4G15030" compartment="cell" initialAmount="0"/>
      <species id="AT4G15040" compartment="cell" initialAmount="0"/>
      <species id="AT4G15060" compartment="cell" initialAmount="0"/>
      <species id="AT4G14530" compartment="cell" initialAmount="0"/>
      <species id="AT4G14540" compartment="cell" initialAmount="0"/>
      <species id="AT4G14550" compartment="cell" initialAmount="0"/>
      <species id="AT4G14570" compartment="cell" initialAmount="0"/>
      <species id="AT4G14170" compartment="cell" initialAmount="0"/>
      <species id="AT4G14180" compartment="cell" initialAmount="0"/>
      <species id="AT4G14190" compartment="cell" initialAmount="0"/>
      <species id="AT4G14200" compartment="cell" initialAmount="0"/>
      <species id="AT4G14220" compartment="cell" initialAmount="0"/>
      <species id="AT4G14230" compartment="cell" initialAmount="0"/>
      <species id="AT4G14240" compartment="cell" initialAmount="0"/>
      <species id="AT4G14270" compartment="cell" initialAmount="0"/>
      <species id="AT4G14290" compartment="cell" initialAmount="0"/>
      <species id="AT4G14300" compartment="cell" initialAmount="0"/>
      <species id="AT4G14330" compartment="cell" initialAmount="0"/>
      <species id="AT4G14350" compartment="cell" initialAmount="0"/>
      <species id="AT4G14370" compartment="cell" initialAmount="0"/>
      <species id="AT4G14380" compartment="cell" initialAmount="0"/>
      <species id="AT4G14390" compartment="cell" initialAmount="0"/>
      <species id="AT4G14440" compartment="cell" initialAmount="0"/>
      <species id="AT4G14460" compartment="cell" initialAmount="0"/>
      <species id="AT4G14470" compartment="cell" initialAmount="0"/>
      <species id="AT4G14480" compartment="cell" initialAmount="0"/>
      <species id="AT4G14490" compartment="cell" initialAmount="0"/>
      <species id="AT4G14510" compartment="cell" initialAmount="0"/>
      <species id="AT4G13990" compartment="cell" initialAmount="0"/>
      <species id="AT4G14050" compartment="cell" initialAmount="0"/>
      <species id="AT4G14070" compartment="cell" initialAmount="0"/>
      <species id="AT4G14080" compartment="cell" initialAmount="0"/>
      <species id="AT4G14096_AT4G14103" compartment="cell" initialAmount="0"/>
      <species id="AT4G14090" compartment="cell" initialAmount="0"/>
      <species id="AT4G14160" compartment="cell" initialAmount="0"/>
      <species id="AT1G56700" compartment="cell" initialAmount="0"/>
      <species id="AT1G56600" compartment="cell" initialAmount="0"/>
      <species id="AT1G56650" compartment="cell" initialAmount="0"/>
      <species id="AT1G56580" compartment="cell" initialAmount="0"/>
      <species id="AT1G25360" compartment="cell" initialAmount="0"/>
      <species id="AT1G25350" compartment="cell" initialAmount="0"/>
      <species id="AT1G25290" compartment="cell" initialAmount="0"/>
      <species id="AT1G25280" compartment="cell" initialAmount="0"/>
      <species id="AT1G25270" compartment="cell" initialAmount="0"/>
      <species id="AT1G25250" compartment="cell" initialAmount="0"/>
      <species id="AT1G25240" compartment="cell" initialAmount="0"/>
      <species id="AT1G25230" compartment="cell" initialAmount="0"/>
      <species id="AT1G24822_AT1G25097_AT1G24996" compartment="cell" initialAmount="0"/>
      <species id="AT1G25260" compartment="cell" initialAmount="0"/>
      <species id="AT1G25330" compartment="cell" initialAmount="0"/>
      <species id="AT1G25370" compartment="cell" initialAmount="0"/>
      <species id="AT1G25275" compartment="cell" initialAmount="0"/>
      <species id="AT1G25340" compartment="cell" initialAmount="0"/>
      <species id="AT1G25320" compartment="cell" initialAmount="0"/>
      <species id="AT1G24764" compartment="cell" initialAmount="0"/>
      <species id="AT1G25112_AT1G24851_AT1G25025_AT1G25180" compartment="cell" initialAmount="0"/>
      <species id="AT1G24938" compartment="cell" initialAmount="0"/>
      <species id="AT1G24706" compartment="cell" initialAmount="0"/>
      <species id="AT1G24735" compartment="cell" initialAmount="0"/>
      <species id="AT1G24881_AT1G24800_AT1G25055_AT1G25141_AT1G25211" compartment="cell" initialAmount="0"/>
      <species id="AT4G13960" compartment="cell" initialAmount="0"/>
      <species id="AT4G13985" compartment="cell" initialAmount="0"/>
      <species id="AT1G56540" compartment="cell" initialAmount="0"/>
      <species id="AT1G56620" compartment="cell" initialAmount="0"/>
      <species id="AT1G56720" compartment="cell" initialAmount="0"/>
      <species id="AT1G28270" compartment="cell" initialAmount="0"/>
      <species id="AT1G28260" compartment="cell" initialAmount="0"/>
      <species id="AT1G28240" compartment="cell" initialAmount="0"/>
      <species id="AT1G28220" compartment="cell" initialAmount="0"/>
      <species id="AT1G28190" compartment="cell" initialAmount="0"/>
      <species id="AT1G28170" compartment="cell" initialAmount="0"/>
      <species id="AT1G28327" compartment="cell" initialAmount="0"/>
      <species id="AT1G28250" compartment="cell" initialAmount="0"/>
      <species id="AT1G28280" compartment="cell" initialAmount="0"/>
      <species id="AT1G28200" compartment="cell" initialAmount="0"/>
      <species id="AT1G28330" compartment="cell" initialAmount="0"/>
      <species id="AT1G28300" compartment="cell" initialAmount="0"/>
      <species id="AT1G28210" compartment="cell" initialAmount="0"/>
      <species id="AT1G28230" compartment="cell" initialAmount="0"/>
      <species id="AT1G56710" compartment="cell" initialAmount="0"/>
      <species id="AT1G56690" compartment="cell" initialAmount="0"/>
      <species id="AT1G56680" compartment="cell" initialAmount="0"/>
      <species id="AT4G09146_AT1G56675" compartment="cell" initialAmount="0"/>
      <species id="AT1G56670" compartment="cell" initialAmount="0"/>
      <species id="AT1G56660" compartment="cell" initialAmount="0"/>
      <species id="AT1G56610" compartment="cell" initialAmount="0"/>
      <species id="AT1G56590" compartment="cell" initialAmount="0"/>
      <species id="AT1G56570" compartment="cell" initialAmount="0"/>
      <species id="AT1G56560" compartment="cell" initialAmount="0"/>
      <species id="AT5G08750" compartment="cell" initialAmount="0"/>
      <species id="AT5G22030" compartment="cell" initialAmount="0"/>
      <species id="AT5G22000" compartment="cell" initialAmount="0"/>
      <species id="AT5G22220" compartment="cell" initialAmount="0"/>
      <species id="AT5G22060" compartment="cell" initialAmount="0"/>
      <species id="AT1G28320" compartment="cell" initialAmount="0"/>
      <species id="AT1G28290" compartment="cell" initialAmount="0"/>
      <species id="AT5G04120" compartment="cell" initialAmount="0"/>
      <species id="AT5G04230" compartment="cell" initialAmount="0"/>
      <species id="AT5G04240" compartment="cell" initialAmount="0"/>
      <species id="AT5G04150" compartment="cell" initialAmount="0"/>
      <species id="AT5G04260" compartment="cell" initialAmount="0"/>
      <species id="AT5G04170" compartment="cell" initialAmount="0"/>
      <species id="AT5G04270" compartment="cell" initialAmount="0"/>
      <species id="AT5G04190" compartment="cell" initialAmount="0"/>
      <species id="AT5G04200" compartment="cell" initialAmount="0"/>
      <species id="AT5G04160" compartment="cell" initialAmount="0"/>
      <species id="AT5G04250" compartment="cell" initialAmount="0"/>
      <species id="AT5G04180" compartment="cell" initialAmount="0"/>
      <species id="AT5G04140" compartment="cell" initialAmount="0"/>
      <species id="AT5G04220" compartment="cell" initialAmount="0"/>
      <species id="AT5G04380" compartment="cell" initialAmount="0"/>
      <species id="AT5G04290" compartment="cell" initialAmount="0"/>
      <species id="AT5G04390" compartment="cell" initialAmount="0"/>
      <species id="AT5G04310" compartment="cell" initialAmount="0"/>
      <species id="AT5G04400" compartment="cell" initialAmount="0"/>
      <species id="AT5G04310" compartment="cell" initialAmount="0"/>
      <species id="AT5G04320" compartment="cell" initialAmount="0"/>
      <species id="AT5G04330" compartment="cell" initialAmount="0"/>
      <species id="AT5G04340" compartment="cell" initialAmount="0"/>
      <species id="AT5G04360" compartment="cell" initialAmount="0"/>
      <species id="AT5G04370" compartment="cell" initialAmount="0"/>
      <species id="AT5G04280" compartment="cell" initialAmount="0"/>
      <species id="AT5G08670_AT5G08690" compartment="cell" initialAmount="0"/>
      <species id="AT5G08740" compartment="cell" initialAmount="0"/>
      <species id="AT5G33390" compartment="cell" initialAmount="0"/>
      <species id="AT5G04110" compartment="cell" initialAmount="0"/>
      <species id="AT5G04110" compartment="cell" initialAmount="0"/>
      <species id="AT5G04210" compartment="cell" initialAmount="0"/>
      <species id="AT1G73460_AT1G73450" compartment="cell" initialAmount="0"/>
      <species id="AT1G73430" compartment="cell" initialAmount="0"/>
      <species id="AT1G73400" compartment="cell" initialAmount="0"/>
      <species id="AT1G73390" compartment="cell" initialAmount="0"/>
      <species id="AT1G73370" compartment="cell" initialAmount="0"/>
      <species id="AT1G73360" compartment="cell" initialAmount="0"/>
      <species id="AT1G73350" compartment="cell" initialAmount="0"/>
      <species id="AT1G73340" compartment="cell" initialAmount="0"/>
      <species id="AT1G73490" compartment="cell" initialAmount="0"/>
      <species id="AT1G73470" compartment="cell" initialAmount="0"/>
      <species id="AT1G73500" compartment="cell" initialAmount="0"/>
      <species id="AT1G73440" compartment="cell" initialAmount="0"/>
      <species id="AT1G73380" compartment="cell" initialAmount="0"/>
      <species id="AT1G73480" compartment="cell" initialAmount="0"/>
      <species id="AT1G73410" compartment="cell" initialAmount="0"/>
      <species id="AT1G73330" compartment="cell" initialAmount="0"/>
      <species id="AT1G44160" compartment="cell" initialAmount="0"/>
      <species id="AT1G44130" compartment="cell" initialAmount="0"/>
      <species id="AT1G44110" compartment="cell" initialAmount="0"/>
      <species id="AT1G44100" compartment="cell" initialAmount="0"/>
      <species id="AT1G44120" compartment="cell" initialAmount="0"/>
      <species id="AT1G44170" compartment="cell" initialAmount="0"/>
      <species id="AT1G51080" compartment="cell" initialAmount="0"/>
      <species id="AT1G51110" compartment="cell" initialAmount="0"/>
      <species id="AT1G51110" compartment="cell" initialAmount="0"/>
      <species id="AT1G51070" compartment="cell" initialAmount="0"/>
      <species id="AT1G51100" compartment="cell" initialAmount="0"/>
      <species id="AT1G51140" compartment="cell" initialAmount="0"/>
      <species id="AT1G51090" compartment="cell" initialAmount="0"/>
      <species id="AT1G51060" compartment="cell" initialAmount="0"/>
      <species id="AT1G25682_AT1G25988" compartment="cell" initialAmount="0"/>
      <species id="AT1G35150" compartment="cell" initialAmount="0"/>
      <species id="AT1G35143" compartment="cell" initialAmount="0"/>
      <species id="AT1G35183" compartment="cell" initialAmount="0"/>
      <species id="AT1G35210" compartment="cell" initialAmount="0"/>
      <species id="AT1G35190" compartment="cell" initialAmount="0"/>
      <species id="AT1G35140" compartment="cell" initialAmount="0"/>
      <species id="AT1G32240" compartment="cell" initialAmount="0"/>
      <species id="AT1G66900" compartment="cell" initialAmount="0"/>
      <species id="AT1G66920_AT1G66910" compartment="cell" initialAmount="0"/>
      <species id="AT1G66890" compartment="cell" initialAmount="0"/>
      <species id="AT1G27880" compartment="cell" initialAmount="0"/>
      <species id="AT1G27850" compartment="cell" initialAmount="0"/>
      <species id="AT1G19750_AT1G27840" compartment="cell" initialAmount="0"/>
      <species id="AT1G33600" compartment="cell" initialAmount="0"/>
      <species id="AT1G33580" compartment="cell" initialAmount="0"/>
      <species id="AT1G33610" compartment="cell" initialAmount="0"/>
      <species id="AT1G33590" compartment="cell" initialAmount="0"/>
      <species id="AT1G30220" compartment="cell" initialAmount="0"/>
      <species id="AT1G30240" compartment="cell" initialAmount="0"/>
      <species id="AT1G30300" compartment="cell" initialAmount="0"/>
      <species id="AT1G30290" compartment="cell" initialAmount="0"/>
      <species id="AT1G30210" compartment="cell" initialAmount="0"/>
      <species id="AT1G30270" compartment="cell" initialAmount="0"/>
      <species id="AT1G30260" compartment="cell" initialAmount="0"/>
      <species id="AT1G73540" compartment="cell" initialAmount="0"/>
      <species id="AT1G73530" compartment="cell" initialAmount="0"/>
      <species id="AT1G73510" compartment="cell" initialAmount="0"/>
      <species id="AT1G45688" compartment="cell" initialAmount="0"/>
      <species id="AT1G45976" compartment="cell" initialAmount="0"/>
      <species id="AT1G35200" compartment="cell" initialAmount="0"/>
      <species id="AT1G35180_AT1G35170" compartment="cell" initialAmount="0"/>
      <species id="AT1G32190" compartment="cell" initialAmount="0"/>
      <species id="AT1G32180" compartment="cell" initialAmount="0"/>
      <species id="AT1G32150" compartment="cell" initialAmount="0"/>
      <species id="AT1G32130" compartment="cell" initialAmount="0"/>
      <species id="AT1G32120" compartment="cell" initialAmount="0"/>
      <species id="AT1G32090" compartment="cell" initialAmount="0"/>
      <species id="AT1G32200" compartment="cell" initialAmount="0"/>
      <species id="AT1G32210" compartment="cell" initialAmount="0"/>
      <species id="AT1G32100" compartment="cell" initialAmount="0"/>
      <species id="AT1G32220" compartment="cell" initialAmount="0"/>
      <species id="AT1G32170" compartment="cell" initialAmount="0"/>
      <species id="AT1G32160" compartment="cell" initialAmount="0"/>
      <species id="AT1G32230" compartment="cell" initialAmount="0"/>
      <species id="AT1G45230" compartment="cell" initialAmount="0"/>
      <species id="AT1G45545" compartment="cell" initialAmount="0"/>
      <species id="AT1G45616" compartment="cell" initialAmount="0"/>
      <species id="AT1G46264" compartment="cell" initialAmount="0"/>
      <species id="AT1G46912" compartment="cell" initialAmount="0"/>
      <species id="AT1G46840" compartment="cell" initialAmount="0"/>
      <species id="AT1G47128" compartment="cell" initialAmount="0"/>
      <species id="AT1G46696" compartment="cell" initialAmount="0"/>
      <species id="AT1G46336" compartment="cell" initialAmount="0"/>
      <species id="AT1G45474" compartment="cell" initialAmount="0"/>
      <species id="AT1G46768" compartment="cell" initialAmount="0"/>
      <species id="AT1G58470" compartment="cell" initialAmount="0"/>
      <species id="AT1G58440" compartment="cell" initialAmount="0"/>
      <species id="AT1G38065_AT1G38131" compartment="cell" initialAmount="0"/>
      <species id="AT1G37537" compartment="cell" initialAmount="0"/>
      <species id="AT1G49920" compartment="cell" initialAmount="0"/>
      <species id="AT1G49910" compartment="cell" initialAmount="0"/>
      <species id="AT1G26090" compartment="cell" initialAmount="0"/>
      <species id="AT1G26210" compartment="cell" initialAmount="0"/>
      <species id="AT1G26160" compartment="cell" initialAmount="0"/>
      <species id="AT1G26100" compartment="cell" initialAmount="0"/>
      <species id="AT1G26310" compartment="cell" initialAmount="0"/>
      <species id="AT1G26320" compartment="cell" initialAmount="0"/>
      <species id="AT1G26270" compartment="cell" initialAmount="0"/>
      <species id="AT1G26110" compartment="cell" initialAmount="0"/>
      <species id="AT1G57906" compartment="cell" initialAmount="0"/>
      <species id="AT1G57943" compartment="cell" initialAmount="0"/>
      <species id="AT1G57870" compartment="cell" initialAmount="0"/>
      <species id="AT1G57850" compartment="cell" initialAmount="0"/>
      <species id="AT1G57830" compartment="cell" initialAmount="0"/>
      <species id="AT1G57820" compartment="cell" initialAmount="0"/>
      <species id="AT1G57780" compartment="cell" initialAmount="0"/>
      <species id="AT1G57790" compartment="cell" initialAmount="0"/>
      <species id="AT1G48840" compartment="cell" initialAmount="0"/>
      <species id="AT1G48850" compartment="cell" initialAmount="0"/>
      <species id="AT1G42220" compartment="cell" initialAmount="0"/>
      <species id="AT1G42200" compartment="cell" initialAmount="0"/>
      <species id="AT1G42190" compartment="cell" initialAmount="0"/>
      <species id="AT1G42250" compartment="cell" initialAmount="0"/>
      <species id="AT1G58450" compartment="cell" initialAmount="0"/>
      <species id="AT1G58410" compartment="cell" initialAmount="0"/>
      <species id="AT1G58390" compartment="cell" initialAmount="0"/>
      <species id="AT1G58420" compartment="cell" initialAmount="0"/>
      <species id="AT1G58380_AT1G58684_AT1G59359_AT1G58983" compartment="cell" initialAmount="0"/>
      <species id="AT1G58430" compartment="cell" initialAmount="0"/>
      <species id="AT1G26170" compartment="cell" initialAmount="0"/>
      <species id="AT1G26150" compartment="cell" initialAmount="0"/>
      <species id="AT1G26130" compartment="cell" initialAmount="0"/>
      <species id="AT5G11050" compartment="cell" initialAmount="0"/>
      <species id="AT5G13480" compartment="cell" initialAmount="0"/>
      <species id="AT5G13520" compartment="cell" initialAmount="0"/>
      <species id="AT5G13530" compartment="cell" initialAmount="0"/>
      <species id="AT5G13530" compartment="cell" initialAmount="0"/>
      <species id="AT5G13510" compartment="cell" initialAmount="0"/>
      <species id="AT5G13500" compartment="cell" initialAmount="0"/>
      <species id="AT5G13490" compartment="cell" initialAmount="0"/>
      <species id="AT5G13550" compartment="cell" initialAmount="0"/>
      <species id="AT5G28240" compartment="cell" initialAmount="0"/>
      <species id="AT5G28270" compartment="cell" initialAmount="0"/>
      <species id="AT5G28280" compartment="cell" initialAmount="0"/>
      <species id="AT5G28290" compartment="cell" initialAmount="0"/>
      <species id="AT5G28310" compartment="cell" initialAmount="0"/>
      <species id="AT5G28300" compartment="cell" initialAmount="0"/>
      <species id="AT5G01010" compartment="cell" initialAmount="0"/>
      <species id="AT1G58060_AT1G58050" compartment="cell" initialAmount="0"/>
      <species id="AT1G58070" compartment="cell" initialAmount="0"/>
      <species id="AT1G57990_AT1G57980" compartment="cell" initialAmount="0"/>
      <species id="AT1G58080" compartment="cell" initialAmount="0"/>
      <species id="AT1G58030" compartment="cell" initialAmount="0"/>
      <species id="AT1G26330" compartment="cell" initialAmount="0"/>
      <species id="AT1G26300" compartment="cell" initialAmount="0"/>
      <species id="AT1G26290" compartment="cell" initialAmount="0"/>
      <species id="AT1G26300" compartment="cell" initialAmount="0"/>
      <species id="AT1G26260" compartment="cell" initialAmount="0"/>
      <species id="AT1G26240" compartment="cell" initialAmount="0"/>
      <species id="AT1G26230" compartment="cell" initialAmount="0"/>
      <species id="AT1G26220" compartment="cell" initialAmount="0"/>
      <species id="AT1G26190" compartment="cell" initialAmount="0"/>
      <species id="AT5G09420" compartment="cell" initialAmount="0"/>
      <species id="AT5G09430" compartment="cell" initialAmount="0"/>
      <species id="AT5G09462_AT5G09460_AT5G09463_AT5G09461" compartment="cell" initialAmount="0"/>
      <species id="AT5G09470" compartment="cell" initialAmount="0"/>
      <species id="AT5G09500" compartment="cell" initialAmount="0"/>
      <species id="AT5G09300" compartment="cell" initialAmount="0"/>
      <species id="AT5G09440" compartment="cell" initialAmount="0"/>
      <species id="AT5G09510" compartment="cell" initialAmount="0"/>
      <species id="AT5G09390" compartment="cell" initialAmount="0"/>
      <species id="AT5G09450" compartment="cell" initialAmount="0"/>
      <species id="AT5G09480" compartment="cell" initialAmount="0"/>
      <species id="AT5G09490" compartment="cell" initialAmount="0"/>
      <species id="AT5G09220" compartment="cell" initialAmount="0"/>
      <species id="AT5G09370" compartment="cell" initialAmount="0"/>
      <species id="AT5G09270" compartment="cell" initialAmount="0"/>
      <species id="AT5G09310" compartment="cell" initialAmount="0"/>
      <species id="AT5G09230" compartment="cell" initialAmount="0"/>
      <species id="AT5G09250" compartment="cell" initialAmount="0"/>
      <species id="AT5G09400" compartment="cell" initialAmount="0"/>
      <species id="AT5G11020" compartment="cell" initialAmount="0"/>
      <species id="AT5G11030" compartment="cell" initialAmount="0"/>
      <species id="AT5G11040" compartment="cell" initialAmount="0"/>
      <species id="AT5G11060" compartment="cell" initialAmount="0"/>
      <species id="AT5G11080" compartment="cell" initialAmount="0"/>
      <species id="AT5G11100" compartment="cell" initialAmount="0"/>
      <species id="AT5G11110" compartment="cell" initialAmount="0"/>
      <species id="AT5G11090" compartment="cell" initialAmount="0"/>
      <species id="AT5G11070" compartment="cell" initialAmount="0"/>
      <species id="AT5G09340" compartment="cell" initialAmount="0"/>
      <species id="AT5G09360" compartment="cell" initialAmount="0"/>
      <species id="AT5G09380" compartment="cell" initialAmount="0"/>
      <species id="AT5G09410" compartment="cell" initialAmount="0"/>
      <species id="AT5G19690" compartment="cell" initialAmount="0"/>
      <species id="AT5G19600" compartment="cell" initialAmount="0"/>
      <species id="AT5G19860" compartment="cell" initialAmount="0"/>
      <species id="AT5G19620" compartment="cell" initialAmount="0"/>
      <species id="AT5G19780_AT5G19770" compartment="cell" initialAmount="0"/>
      <species id="AT5G28740" compartment="cell" initialAmount="0"/>
      <species id="AT5G28760" compartment="cell" initialAmount="0"/>
      <species id="AT5G28780" compartment="cell" initialAmount="0"/>
      <species id="AT5G28790" compartment="cell" initialAmount="0"/>
      <species id="AT5G28800" compartment="cell" initialAmount="0"/>
      <species id="AT5G28810" compartment="cell" initialAmount="0"/>
      <species id="AT5G28820" compartment="cell" initialAmount="0"/>
      <species id="AT5G28750" compartment="cell" initialAmount="0"/>
      <species id="AT5G28770" compartment="cell" initialAmount="0"/>
      <species id="AT5G24740" compartment="cell" initialAmount="0"/>
      <species id="AT5G24750" compartment="cell" initialAmount="0"/>
      <species id="AT5G24770_AT5G24780" compartment="cell" initialAmount="0"/>
      <species id="AT5G24760" compartment="cell" initialAmount="0"/>
      <species id="AT5G09240" compartment="cell" initialAmount="0"/>
      <species id="AT5G09280" compartment="cell" initialAmount="0"/>
      <species id="AT5G09290" compartment="cell" initialAmount="0"/>
      <species id="AT5G09320" compartment="cell" initialAmount="0"/>
      <species id="AT5G09330" compartment="cell" initialAmount="0"/>
      <species id="AT5G19840" compartment="cell" initialAmount="0"/>
      <species id="AT5G19850" compartment="cell" initialAmount="0"/>
      <species id="AT5G19750" compartment="cell" initialAmount="0"/>
      <species id="AT5G19680" compartment="cell" initialAmount="0"/>
      <species id="AT5G19760" compartment="cell" initialAmount="0"/>
      <species id="AT5G19630" compartment="cell" initialAmount="0"/>
      <species id="AT5G19820" compartment="cell" initialAmount="0"/>
      <species id="AT5G19490" compartment="cell" initialAmount="0"/>
      <species id="AT5G19500" compartment="cell" initialAmount="0"/>
      <species id="AT5G19520" compartment="cell" initialAmount="0"/>
      <species id="AT5G19560" compartment="cell" initialAmount="0"/>
      <species id="AT5G19580" compartment="cell" initialAmount="0"/>
      <species id="AT5G19530" compartment="cell" initialAmount="0"/>
      <species id="AT5G19540" compartment="cell" initialAmount="0"/>
      <species id="AT5G19510" compartment="cell" initialAmount="0"/>
      <species id="AT5G19570" compartment="cell" initialAmount="0"/>
      <species id="AT5G19550" compartment="cell" initialAmount="0"/>
      <species id="AT5G28500" compartment="cell" initialAmount="0"/>
      <species id="AT5G28520" compartment="cell" initialAmount="0"/>
      <species id="AT5G28530" compartment="cell" initialAmount="0"/>
      <species id="AT5G28510" compartment="cell" initialAmount="0"/>
      <species id="AT5G42020_AT5G28540" compartment="cell" initialAmount="0"/>
      <species id="AT5G19590" compartment="cell" initialAmount="0"/>
      <species id="AT5G19610" compartment="cell" initialAmount="0"/>
      <species id="AT5G19640" compartment="cell" initialAmount="0"/>
      <species id="AT5G19660" compartment="cell" initialAmount="0"/>
      <species id="AT5G19670" compartment="cell" initialAmount="0"/>
      <species id="AT5G19700" compartment="cell" initialAmount="0"/>
      <species id="AT5G19710" compartment="cell" initialAmount="0"/>
      <species id="AT5G19720" compartment="cell" initialAmount="0"/>
      <species id="AT5G19730" compartment="cell" initialAmount="0"/>
      <species id="AT5G19790" compartment="cell" initialAmount="0"/>
      <species id="AT5G19800" compartment="cell" initialAmount="0"/>
      <species id="AT5G19810" compartment="cell" initialAmount="0"/>
      <species id="AT5G19830" compartment="cell" initialAmount="0"/>
      <species id="AT5G20710" compartment="cell" initialAmount="0"/>
      <species id="AT5G20730" compartment="cell" initialAmount="0"/>
      <species id="AT5G20680" compartment="cell" initialAmount="0"/>
      <species id="AT5G32490" compartment="cell" initialAmount="0"/>
      <species id="AT5G13070" compartment="cell" initialAmount="0"/>
      <species id="AT5G13080" compartment="cell" initialAmount="0"/>
      <species id="AT5G13110" compartment="cell" initialAmount="0"/>
      <species id="AT5G13130" compartment="cell" initialAmount="0"/>
      <species id="AT5G13150" compartment="cell" initialAmount="0"/>
      <species id="AT5G13140" compartment="cell" initialAmount="0"/>
      <species id="AT5G13100" compartment="cell" initialAmount="0"/>
      <species id="AT5G13170" compartment="cell" initialAmount="0"/>
      <species id="AT5G13050" compartment="cell" initialAmount="0"/>
      <species id="AT5G13090" compartment="cell" initialAmount="0"/>
      <species id="AT5G13120" compartment="cell" initialAmount="0"/>
      <species id="AT5G13160" compartment="cell" initialAmount="0"/>
      <species id="AT5G13180" compartment="cell" initialAmount="0"/>
      <species id="AT5G20610" compartment="cell" initialAmount="0"/>
      <species id="AT5G20620" compartment="cell" initialAmount="0"/>
      <species id="AT5G20640" compartment="cell" initialAmount="0"/>
      <species id="AT5G20660" compartment="cell" initialAmount="0"/>
      <species id="AT5G20690" compartment="cell" initialAmount="0"/>
      <species id="AT5G20700" compartment="cell" initialAmount="0"/>
      <species id="AT5G20760" compartment="cell" initialAmount="0"/>
      <species id="AT5G20770" compartment="cell" initialAmount="0"/>
      <species id="AT5G20800" compartment="cell" initialAmount="0"/>
      <species id="AT5G20810" compartment="cell" initialAmount="0"/>
      <species id="AT5G20830" compartment="cell" initialAmount="0"/>
      <species id="AT5G20650" compartment="cell" initialAmount="0"/>
      <species id="AT5G20820" compartment="cell" initialAmount="0"/>
      <species id="AT5G20790" compartment="cell" initialAmount="0"/>
      <species id="AT5G20740" compartment="cell" initialAmount="0"/>
      <species id="AT5G20720" compartment="cell" initialAmount="0"/>
      <species id="AT5G20630" compartment="cell" initialAmount="0"/>
      <species id="AT5G08415" compartment="cell" initialAmount="0"/>
      <species id="AT5G08290" compartment="cell" initialAmount="0"/>
      <species id="AT5G08410" compartment="cell" initialAmount="0"/>
      <species id="AT5G08320" compartment="cell" initialAmount="0"/>
      <species id="AT5G08335" compartment="cell" initialAmount="0"/>
      <species id="AT5G08440" compartment="cell" initialAmount="0"/>
      <species id="AT5G08330" compartment="cell" initialAmount="0"/>
      <species id="AT5G10650" compartment="cell" initialAmount="0"/>
      <species id="AT5G10660" compartment="cell" initialAmount="0"/>
      <species id="AT5G10680" compartment="cell" initialAmount="0"/>
      <species id="AT5G10700" compartment="cell" initialAmount="0"/>
      <species id="AT5G10720" compartment="cell" initialAmount="0"/>
      <species id="AT5G10730" compartment="cell" initialAmount="0"/>
      <species id="AT5G10695" compartment="cell" initialAmount="0"/>
      <species id="AT5G10690" compartment="cell" initialAmount="0"/>
      <species id="AT5G10710" compartment="cell" initialAmount="0"/>
      <species id="AT5G21100" compartment="cell" initialAmount="0"/>
      <species id="AT5G21110" compartment="cell" initialAmount="0"/>
      <species id="AT5G21120" compartment="cell" initialAmount="0"/>
      <species id="AT5G21130" compartment="cell" initialAmount="0"/>
      <species id="AT5G21150" compartment="cell" initialAmount="0"/>
      <species id="AT5G21070" compartment="cell" initialAmount="0"/>
      <species id="AT5G21060" compartment="cell" initialAmount="0"/>
      <species id="AT5G21170" compartment="cell" initialAmount="0"/>
      <species id="AT5G21090" compartment="cell" initialAmount="0"/>
      <species id="AT5G21105" compartment="cell" initialAmount="0"/>
      <species id="AT5G21160" compartment="cell" initialAmount="0"/>
      <species id="AT5G08280" compartment="cell" initialAmount="0"/>
      <species id="AT5G08350" compartment="cell" initialAmount="0"/>
      <species id="AT5G08300" compartment="cell" initialAmount="0"/>
      <species id="AT5G08370" compartment="cell" initialAmount="0"/>
      <species id="AT5G19420" compartment="cell" initialAmount="0"/>
      <species id="AT5G19460_AT5G19470" compartment="cell" initialAmount="0"/>
      <species id="AT5G19480" compartment="cell" initialAmount="0"/>
      <species id="AT5G19370" compartment="cell" initialAmount="0"/>
      <species id="AT5G19290" compartment="cell" initialAmount="0"/>
      <species id="AT5G19440" compartment="cell" initialAmount="0"/>
      <species id="AT5G19380" compartment="cell" initialAmount="0"/>
      <species id="AT5G19450" compartment="cell" initialAmount="0"/>
      <species id="AT5G19430" compartment="cell" initialAmount="0"/>
      <species id="AT5G28860" compartment="cell" initialAmount="0"/>
      <species id="AT5G28870" compartment="cell" initialAmount="0"/>
      <species id="AT5G28880" compartment="cell" initialAmount="0"/>
      <species id="AT5G28890" compartment="cell" initialAmount="0"/>
      <species id="AT5G28850_AT5G28900" compartment="cell" initialAmount="0"/>
      <species id="AT5G28840" compartment="cell" initialAmount="0"/>
      <species id="AT5G08310" compartment="cell" initialAmount="0"/>
      <species id="AT5G08340" compartment="cell" initialAmount="0"/>
      <species id="AT5G08360" compartment="cell" initialAmount="0"/>
      <species id="AT5G08380" compartment="cell" initialAmount="0"/>
      <species id="AT5G08390" compartment="cell" initialAmount="0"/>
      <species id="AT5G08400" compartment="cell" initialAmount="0"/>
      <species id="AT5G08430" compartment="cell" initialAmount="0"/>
      <species id="AT5G08450" compartment="cell" initialAmount="0"/>
      <species id="AT5G08420" compartment="cell" initialAmount="0"/>
      <species id="AT5G19320" compartment="cell" initialAmount="0"/>
      <species id="AT5G19330" compartment="cell" initialAmount="0"/>
      <species id="AT5G19340" compartment="cell" initialAmount="0"/>
      <species id="AT5G19350" compartment="cell" initialAmount="0"/>
      <species id="AT5G19360" compartment="cell" initialAmount="0"/>
      <species id="AT5G19400" compartment="cell" initialAmount="0"/>
      <species id="AT5G19410" compartment="cell" initialAmount="0"/>
      <species id="AT5G20290" compartment="cell" initialAmount="0"/>
      <species id="AT5G20220" compartment="cell" initialAmount="0"/>
      <species id="AT5G20160" compartment="cell" initialAmount="0"/>
      <species id="AT5G20150" compartment="cell" initialAmount="0"/>
      <species id="AT5G20240" compartment="cell" initialAmount="0"/>
      <species id="AT5G20180" compartment="cell" initialAmount="0"/>
      <species id="AT5G20130" compartment="cell" initialAmount="0"/>
      <species id="AT5G20410" compartment="cell" initialAmount="0"/>
      <species id="AT5G20280" compartment="cell" initialAmount="0"/>
      <species id="AT5G20420" compartment="cell" initialAmount="0"/>
      <species id="AT5G20430_AT5G20440" compartment="cell" initialAmount="0"/>
      <species id="AT5G20450" compartment="cell" initialAmount="0"/>
      <species id="AT5G20460" compartment="cell" initialAmount="0"/>
      <species id="AT5G20470_AT5G20490" compartment="cell" initialAmount="0"/>
      <species id="AT5G20480" compartment="cell" initialAmount="0"/>
      <species id="AT5G20540" compartment="cell" initialAmount="0"/>
      <species id="AT5G20560" compartment="cell" initialAmount="0"/>
      <species id="AT5G20580" compartment="cell" initialAmount="0"/>
      <species id="AT5G20600" compartment="cell" initialAmount="0"/>
      <species id="AT5G20570" compartment="cell" initialAmount="0"/>
      <species id="AT5G20520" compartment="cell" initialAmount="0"/>
      <species id="AT5G20590" compartment="cell" initialAmount="0"/>
      <species id="AT5G20500" compartment="cell" initialAmount="0"/>
      <species id="AT5G20550" compartment="cell" initialAmount="0"/>
      <species id="AT5G19300" compartment="cell" initialAmount="0"/>
      <species id="AT5G19310" compartment="cell" initialAmount="0"/>
      <species id="AT5G20330" compartment="cell" initialAmount="0"/>
      <species id="AT5G20270" compartment="cell" initialAmount="0"/>
      <species id="AT5G20400" compartment="cell" initialAmount="0"/>
      <species id="AT5G20230" compartment="cell" initialAmount="0"/>
      <species id="AT5G32590" compartment="cell" initialAmount="0"/>
      <species id="AT5G28640" compartment="cell" initialAmount="0"/>
      <species id="AT5G28650" compartment="cell" initialAmount="0"/>
      <species id="AT5G28670" compartment="cell" initialAmount="0"/>
      <species id="AT5G28680" compartment="cell" initialAmount="0"/>
      <species id="AT5G28700" compartment="cell" initialAmount="0"/>
      <species id="AT5G28630" compartment="cell" initialAmount="0"/>
      <species id="AT5G20120" compartment="cell" initialAmount="0"/>
      <species id="AT5G20140" compartment="cell" initialAmount="0"/>
      <species id="AT5G20170" compartment="cell" initialAmount="0"/>
      <species id="AT5G20200" compartment="cell" initialAmount="0"/>
      <species id="AT5G20250" compartment="cell" initialAmount="0"/>
      <species id="AT5G20300" compartment="cell" initialAmount="0"/>
      <species id="AT5G20310" compartment="cell" initialAmount="0"/>
      <species id="AT5G20320" compartment="cell" initialAmount="0"/>
      <species id="AT5G20340" compartment="cell" initialAmount="0"/>
      <species id="AT5G20350" compartment="cell" initialAmount="0"/>
      <species id="AT5G20360" compartment="cell" initialAmount="0"/>
      <species id="AT5G20370" compartment="cell" initialAmount="0"/>
      <species id="AT5G20380" compartment="cell" initialAmount="0"/>
      <species id="AT5G20390" compartment="cell" initialAmount="0"/>
      <species id="AT5G20060" compartment="cell" initialAmount="0"/>
      <species id="AT5G19875" compartment="cell" initialAmount="0"/>
      <species id="AT5G20070" compartment="cell" initialAmount="0"/>
      <species id="AT5G32540" compartment="cell" initialAmount="0"/>
      <species id="AT5G32540" compartment="cell" initialAmount="0"/>
      <species id="AT5G20990" compartment="cell" initialAmount="0"/>
      <species id="AT5G20850" compartment="cell" initialAmount="0"/>
      <species id="AT5G20960" compartment="cell" initialAmount="0"/>
      <species id="AT5G20930" compartment="cell" initialAmount="0"/>
      <species id="AT5G20885" compartment="cell" initialAmount="0"/>
      <species id="AT5G28470" compartment="cell" initialAmount="0"/>
      <species id="AT5G28490" compartment="cell" initialAmount="0"/>
      <species id="AT5G19870" compartment="cell" initialAmount="0"/>
      <species id="AT5G19900" compartment="cell" initialAmount="0"/>
      <species id="AT5G19910" compartment="cell" initialAmount="0"/>
      <species id="AT5G19920" compartment="cell" initialAmount="0"/>
      <species id="AT5G19970" compartment="cell" initialAmount="0"/>
      <species id="AT5G19980" compartment="cell" initialAmount="0"/>
      <species id="AT5G20110" compartment="cell" initialAmount="0"/>
      <species id="AT5G19880" compartment="cell" initialAmount="0"/>
      <species id="AT5G20050" compartment="cell" initialAmount="0"/>
      <species id="AT5G19990_AT5G20000" compartment="cell" initialAmount="0"/>
      <species id="AT5G19960" compartment="cell" initialAmount="0"/>
      <species id="AT5G19890" compartment="cell" initialAmount="0"/>
      <species id="AT5G19930" compartment="cell" initialAmount="0"/>
      <species id="AT5G19950" compartment="cell" initialAmount="0"/>
      <species id="AT5G20040" compartment="cell" initialAmount="0"/>
      <species id="AT5G20010_AT5G20020" compartment="cell" initialAmount="0"/>
      <species id="AT5G19940" compartment="cell" initialAmount="0"/>
      <species id="AT5G20030" compartment="cell" initialAmount="0"/>
      <species id="AT5G20090" compartment="cell" initialAmount="0"/>
      <species id="AT5G20080" compartment="cell" initialAmount="0"/>
      <species id="AT5G19855" compartment="cell" initialAmount="0"/>
      <species id="AT5G20935" compartment="cell" initialAmount="0"/>
      <species id="AT5G21040" compartment="cell" initialAmount="0"/>
      <species id="AT5G20900" compartment="cell" initialAmount="0"/>
      <species id="AT4G36400" compartment="cell" initialAmount="0"/>
      <species id="AT5G32600" compartment="cell" initialAmount="0"/>
      <species id="AT5G32610" compartment="cell" initialAmount="0"/>
      <species id="AT5G32460" compartment="cell" initialAmount="0"/>
      <species id="AT5G32470" compartment="cell" initialAmount="0"/>
      <species id="AT5G32450" compartment="cell" initialAmount="0"/>
      <species id="AT5G32440" compartment="cell" initialAmount="0"/>
      <species id="AT3G61510_AT5G28360" compartment="cell" initialAmount="0"/>
      <species id="AT5G28370_AT5G28460_AT3G61520" compartment="cell" initialAmount="0"/>
      <species id="AT5G28340_AT5G28380" compartment="cell" initialAmount="0"/>
      <species id="AT5G28400_AT5G28320" compartment="cell" initialAmount="0"/>
      <species id="AT5G28410" compartment="cell" initialAmount="0"/>
      <species id="AT5G28420" compartment="cell" initialAmount="0"/>
      <species id="AT5G28430_AT3G60930" compartment="cell" initialAmount="0"/>
      <species id="AT5G28440" compartment="cell" initialAmount="0"/>
      <species id="AT5G20840" compartment="cell" initialAmount="0"/>
      <species id="AT5G20860" compartment="cell" initialAmount="0"/>
      <species id="AT5G20870" compartment="cell" initialAmount="0"/>
      <species id="AT5G20940" compartment="cell" initialAmount="0"/>
      <species id="AT5G20950" compartment="cell" initialAmount="0"/>
      <species id="AT5G20980" compartment="cell" initialAmount="0"/>
      <species id="AT5G21050" compartment="cell" initialAmount="0"/>
      <species id="AT5G20910" compartment="cell" initialAmount="0"/>
      <species id="AT5G21010" compartment="cell" initialAmount="0"/>
      <species id="AT5G20890" compartment="cell" initialAmount="0"/>
      <species id="AT5G20920" compartment="cell" initialAmount="0"/>
      <species id="AT5G20880" compartment="cell" initialAmount="0"/>
      <species id="AT4G37000" compartment="cell" initialAmount="0"/>
      <species id="AT4G36410" compartment="cell" initialAmount="0"/>
      <species id="AT4G37090" compartment="cell" initialAmount="0"/>
      <species id="AT4G37010" compartment="cell" initialAmount="0"/>
      <species id="AT4G36810" compartment="cell" initialAmount="0"/>
      <species id="AT4G36530" compartment="cell" initialAmount="0"/>
      <species id="AT4G37240" compartment="cell" initialAmount="0"/>
      <species id="AT4G36750" compartment="cell" initialAmount="0"/>
      <species id="AT4G37040" compartment="cell" initialAmount="0"/>
      <species id="AT4G36610" compartment="cell" initialAmount="0"/>
      <species id="AT4G37020" compartment="cell" initialAmount="0"/>
      <species id="AT4G36970" compartment="cell" initialAmount="0"/>
      <species id="AT4G36960" compartment="cell" initialAmount="0"/>
      <species id="AT4G36490" compartment="cell" initialAmount="0"/>
      <species id="AT4G36870" compartment="cell" initialAmount="0"/>
      <species id="AT4G36420" compartment="cell" initialAmount="0"/>
      <species id="AT4G36730" compartment="cell" initialAmount="0"/>
      <species id="AT4G36930" compartment="cell" initialAmount="0"/>
      <species id="AT4G36480" compartment="cell" initialAmount="0"/>
      <species id="AT4G36988_AT4G36990" compartment="cell" initialAmount="0"/>
      <species id="AT4G37180" compartment="cell" initialAmount="0"/>
      <species id="AT4G36380" compartment="cell" initialAmount="0"/>
      <species id="AT4G36920" compartment="cell" initialAmount="0"/>
      <species id="AT4G36800" compartment="cell" initialAmount="0"/>
      <species id="AT4G36760" compartment="cell" initialAmount="0"/>
      <species id="AT4G37210" compartment="cell" initialAmount="0"/>
      <species id="AT4G37120" compartment="cell" initialAmount="0"/>
      <species id="AT4G36900" compartment="cell" initialAmount="0"/>
      <species id="AT4G36890" compartment="cell" initialAmount="0"/>
      <species id="AT4G36590" compartment="cell" initialAmount="0"/>
      <species id="AT4G36910" compartment="cell" initialAmount="0"/>
      <species id="AT4G37200" compartment="cell" initialAmount="0"/>
      <species id="AT4G36510" compartment="cell" initialAmount="0"/>
      <species id="AT4G36430" compartment="cell" initialAmount="0"/>
      <species id="AT4G37160" compartment="cell" initialAmount="0"/>
      <species id="AT4G36710" compartment="cell" initialAmount="0"/>
      <species id="AT4G37080" compartment="cell" initialAmount="0"/>
      <species id="AT4G36630" compartment="cell" initialAmount="0"/>
      <species id="AT4G36550" compartment="cell" initialAmount="0"/>
      <species id="AT4G37280" compartment="cell" initialAmount="0"/>
      <species id="AT4G36830" compartment="cell" initialAmount="0"/>
      <species id="AT4G36470" compartment="cell" initialAmount="0"/>
      <species id="AT4G36390" compartment="cell" initialAmount="0"/>
      <species id="AT4G36670" compartment="cell" initialAmount="0"/>
      <species id="AT4G36790" compartment="cell" initialAmount="0"/>
      <species id="AT4G37130" compartment="cell" initialAmount="0"/>
      <species id="AT4G37050" compartment="cell" initialAmount="0"/>
      <species id="AT4G36600" compartment="cell" initialAmount="0"/>
      <species id="AT4G37250" compartment="cell" initialAmount="0"/>
      <species id="AT4G36440" compartment="cell" initialAmount="0"/>
      <species id="AT4G37170" compartment="cell" initialAmount="0"/>
      <species id="AT4G36640" compartment="cell" initialAmount="0"/>
      <species id="AT4G36560" compartment="cell" initialAmount="0"/>
      <species id="AT4G36680" compartment="cell" initialAmount="0"/>
      <species id="AT4G36880" compartment="cell" initialAmount="0"/>
      <species id="AT4G37220" compartment="cell" initialAmount="0"/>
      <species id="AT4G37070_AT4G37060" compartment="cell" initialAmount="0"/>
      <species id="AT4G37260" compartment="cell" initialAmount="0"/>
      <species id="AT4G36450" compartment="cell" initialAmount="0"/>
      <species id="AT4G36650" compartment="cell" initialAmount="0"/>
      <species id="AT4G36770" compartment="cell" initialAmount="0"/>
      <species id="AT4G36690" compartment="cell" initialAmount="0"/>
      <species id="AT1G31840" compartment="cell" initialAmount="0"/>
      <species id="AT1G31830" compartment="cell" initialAmount="0"/>
      <species id="AT1G31820" compartment="cell" initialAmount="0"/>
      <species id="AT1G31810" compartment="cell" initialAmount="0"/>
      <species id="AT1G31790" compartment="cell" initialAmount="0"/>
      <species id="AT1G31780" compartment="cell" initialAmount="0"/>
      <species id="AT1G31814" compartment="cell" initialAmount="0"/>
      <species id="AT1G31860" compartment="cell" initialAmount="0"/>
      <species id="AT1G31817" compartment="cell" initialAmount="0"/>
      <species id="AT1G31812" compartment="cell" initialAmount="0"/>
      <species id="AT1G31800" compartment="cell" initialAmount="0"/>
      <species id="AT4G37110" compartment="cell" initialAmount="0"/>
      <species id="AT4G36500" compartment="cell" initialAmount="0"/>
      <species id="AT4G37230" compartment="cell" initialAmount="0"/>
      <species id="AT4G37150" compartment="cell" initialAmount="0"/>
      <species id="AT4G36700" compartment="cell" initialAmount="0"/>
      <species id="AT4G36620" compartment="cell" initialAmount="0"/>
      <species id="AT4G36540" compartment="cell" initialAmount="0"/>
      <species id="AT4G37270" compartment="cell" initialAmount="0"/>
      <species id="AT4G36460" compartment="cell" initialAmount="0"/>
      <species id="AT4G37190" compartment="cell" initialAmount="0"/>
      <species id="AT4G36740" compartment="cell" initialAmount="0"/>
      <species id="AT4G36660" compartment="cell" initialAmount="0"/>
      <species id="AT4G36940" compartment="cell" initialAmount="0"/>
      <species id="AT4G36580" compartment="cell" initialAmount="0"/>
      <species id="AT4G36860" compartment="cell" initialAmount="0"/>
      <species id="AT4G36780" compartment="cell" initialAmount="0"/>
      <species id="AT4G36980" compartment="cell" initialAmount="0"/>
      <species id="AT1G31910" compartment="cell" initialAmount="0"/>
      <species id="AT1G31870" compartment="cell" initialAmount="0"/>
      <species id="AT1G31850" compartment="cell" initialAmount="0"/>
      <species id="AT3G56880" compartment="cell" initialAmount="0"/>
      <species id="AT3G56800" compartment="cell" initialAmount="0"/>
      <species id="AT3G56820" compartment="cell" initialAmount="0"/>
      <species id="AT3G56860" compartment="cell" initialAmount="0"/>
      <species id="AT3G56710" compartment="cell" initialAmount="0"/>
      <species id="AT3G56910" compartment="cell" initialAmount="0"/>
      <species id="AT3G56690" compartment="cell" initialAmount="0"/>
      <species id="AT3G56750" compartment="cell" initialAmount="0"/>
      <species id="AT3G51760" compartment="cell" initialAmount="0"/>
      <species id="AT3G51770" compartment="cell" initialAmount="0"/>
      <species id="AT3G51810" compartment="cell" initialAmount="0"/>
      <species id="AT3G51830" compartment="cell" initialAmount="0"/>
      <species id="AT3G51850" compartment="cell" initialAmount="0"/>
      <species id="AT3G51860" compartment="cell" initialAmount="0"/>
      <species id="AT3G51870" compartment="cell" initialAmount="0"/>
      <species id="AT3G51840" compartment="cell" initialAmount="0"/>
      <species id="AT3G51890" compartment="cell" initialAmount="0"/>
      <species id="AT3G51780" compartment="cell" initialAmount="0"/>
      <species id="AT3G51800" compartment="cell" initialAmount="0"/>
      <species id="AT3G51820" compartment="cell" initialAmount="0"/>
      <species id="AT3G51790" compartment="cell" initialAmount="0"/>
      <species id="AT3G51895" compartment="cell" initialAmount="0"/>
      <species id="AT3G51880" compartment="cell" initialAmount="0"/>
      <species id="AT1G31930" compartment="cell" initialAmount="0"/>
      <species id="AT1G31920" compartment="cell" initialAmount="0"/>
      <species id="AT3G56850" compartment="cell" initialAmount="0"/>
      <species id="AT3G56870" compartment="cell" initialAmount="0"/>
      <species id="AT3G56890" compartment="cell" initialAmount="0"/>
      <species id="AT3G56900" compartment="cell" initialAmount="0"/>
      <species id="AT3G56740" compartment="cell" initialAmount="0"/>
      <species id="AT3G56680" compartment="cell" initialAmount="0"/>
      <species id="AT1G16560" compartment="cell" initialAmount="0"/>
      <species id="AT1G16640" compartment="cell" initialAmount="0"/>
      <species id="AT1G16680" compartment="cell" initialAmount="0"/>
      <species id="AT1G16690" compartment="cell" initialAmount="0"/>
      <species id="AT1G16610" compartment="cell" initialAmount="0"/>
      <species id="AT1G16540" compartment="cell" initialAmount="0"/>
      <species id="AT1G16590" compartment="cell" initialAmount="0"/>
      <species id="AT1G16670" compartment="cell" initialAmount="0"/>
      <species id="AT3G43590" compartment="cell" initialAmount="0"/>
      <species id="AT3G43610" compartment="cell" initialAmount="0"/>
      <species id="AT3G43600" compartment="cell" initialAmount="0"/>
      <species id="AT3G44820" compartment="cell" initialAmount="0"/>
      <species id="AT3G44830" compartment="cell" initialAmount="0"/>
      <species id="AT3G44840" compartment="cell" initialAmount="0"/>
      <species id="AT3G44850" compartment="cell" initialAmount="0"/>
      <species id="AT3G44880" compartment="cell" initialAmount="0"/>
      <species id="AT3G44900" compartment="cell" initialAmount="0"/>
      <species id="AT3G44910" compartment="cell" initialAmount="0"/>
      <species id="AT3G44930_AT3G44920" compartment="cell" initialAmount="0"/>
      <species id="AT3G44890" compartment="cell" initialAmount="0"/>
      <species id="AT3G44860_AT3G44870" compartment="cell" initialAmount="0"/>
      <species id="AT3G43150" compartment="cell" initialAmount="0"/>
      <species id="AT3G56700" compartment="cell" initialAmount="0"/>
      <species id="AT3G56720" compartment="cell" initialAmount="0"/>
      <species id="AT3G56730" compartment="cell" initialAmount="0"/>
      <species id="AT3G56760" compartment="cell" initialAmount="0"/>
      <species id="AT3G56810" compartment="cell" initialAmount="0"/>
      <species id="AT3G56830" compartment="cell" initialAmount="0"/>
      <species id="AT3G56840" compartment="cell" initialAmount="0"/>
      <species id="AT1G51915" compartment="cell" initialAmount="0"/>
      <species id="AT1G16650" compartment="cell" initialAmount="0"/>
      <species id="AT1G16570" compartment="cell" initialAmount="0"/>
      <species id="AT4G08010_AT1G39190_AT3G42721" compartment="cell" initialAmount="0"/>
      <species id="AT1G38950" compartment="cell" initialAmount="0"/>
      <species id="AT1G40150" compartment="cell" initialAmount="0"/>
      <species id="AT1G41690_AT1G41600_AT1G41115_AT1G41660_AT1G41630" compartment="cell" initialAmount="0"/>
      <species id="AT1G41600_AT1G41115_AT1G41660_AT1G41630" compartment="cell" initialAmount="0"/>
      <species id="AT1G40390" compartment="cell" initialAmount="0"/>
      <species id="AT1G40230" compartment="cell" initialAmount="0"/>
      <species id="AT1G39750" compartment="cell" initialAmount="0"/>
      <species id="AT1G51850" compartment="cell" initialAmount="0"/>
      <species id="AT1G51880" compartment="cell" initialAmount="0"/>
      <species id="AT1G51890" compartment="cell" initialAmount="0"/>
      <species id="AT1G51910" compartment="cell" initialAmount="0"/>
      <species id="AT1G51920" compartment="cell" initialAmount="0"/>
      <species id="AT1G51940" compartment="cell" initialAmount="0"/>
      <species id="AT1G51900" compartment="cell" initialAmount="0"/>
      <species id="AT1G51860" compartment="cell" initialAmount="0"/>
      <species id="AT1G51840" compartment="cell" initialAmount="0"/>
      <species id="AT1G51830" compartment="cell" initialAmount="0"/>
      <species id="AT1G51950" compartment="cell" initialAmount="0"/>
      <species id="AT1G57550" compartment="cell" initialAmount="0"/>
      <species id="AT1G57620" compartment="cell" initialAmount="0"/>
      <species id="AT1G57660_AT1G57860" compartment="cell" initialAmount="0"/>
      <species id="AT1G57750" compartment="cell" initialAmount="0"/>
      <species id="AT1G39430" compartment="cell" initialAmount="0"/>
      <species id="AT1G39350" compartment="cell" initialAmount="0"/>
      <species id="AT1G77360" compartment="cell" initialAmount="0"/>
      <species id="AT1G77370" compartment="cell" initialAmount="0"/>
      <species id="AT1G77390" compartment="cell" initialAmount="0"/>
      <species id="AT1G77410" compartment="cell" initialAmount="0"/>
      <species id="AT1G77400" compartment="cell" initialAmount="0"/>
      <species id="AT1G77405" compartment="cell" initialAmount="0"/>
      <species id="AT1G77380" compartment="cell" initialAmount="0"/>
      <species id="AT1G77330" compartment="cell" initialAmount="0"/>
      <species id="AT1G77350" compartment="cell" initialAmount="0"/>
      <species id="AT1G58120_AT1G58122" compartment="cell" initialAmount="0"/>
      <species id="AT1G58150" compartment="cell" initialAmount="0"/>
      <species id="AT1G58160" compartment="cell" initialAmount="0"/>
      <species id="AT1G58170" compartment="cell" initialAmount="0"/>
      <species id="AT1G58180" compartment="cell" initialAmount="0"/>
      <species id="AT1G58190" compartment="cell" initialAmount="0"/>
      <species id="AT1G58100" compartment="cell" initialAmount="0"/>
      <species id="AT1G58110" compartment="cell" initialAmount="0"/>
      <species id="AT1G57540" compartment="cell" initialAmount="0"/>
      <species id="AT1G57560" compartment="cell" initialAmount="0"/>
      <species id="AT1G57570" compartment="cell" initialAmount="0"/>
      <species id="AT1G57590" compartment="cell" initialAmount="0"/>
      <species id="AT1G57600" compartment="cell" initialAmount="0"/>
      <species id="AT1G57630" compartment="cell" initialAmount="0"/>
      <species id="AT1G57650" compartment="cell" initialAmount="0"/>
      <species id="AT1G57670" compartment="cell" initialAmount="0"/>
      <species id="AT1G57680" compartment="cell" initialAmount="0"/>
      <species id="AT1G57700" compartment="cell" initialAmount="0"/>
      <species id="AT1G57770" compartment="cell" initialAmount="0"/>
      <species id="AT5G17530" compartment="cell" initialAmount="0"/>
      <species id="AT1G77310" compartment="cell" initialAmount="0"/>
      <species id="AT1G77340" compartment="cell" initialAmount="0"/>
      <species id="AT5G17160" compartment="cell" initialAmount="0"/>
      <species id="AT5G16920" compartment="cell" initialAmount="0"/>
      <species id="AT5G16990" compartment="cell" initialAmount="0"/>
      <species id="AT5G16960" compartment="cell" initialAmount="0"/>
      <species id="AT5G17030" compartment="cell" initialAmount="0"/>
      <species id="AT5G16870" compartment="cell" initialAmount="0"/>
      <species id="AT5G16880" compartment="cell" initialAmount="0"/>
      <species id="AT5G17060" compartment="cell" initialAmount="0"/>
      <species id="AT5G16950" compartment="cell" initialAmount="0"/>
      <species id="AT5G17020" compartment="cell" initialAmount="0"/>
      <species id="AT5G17420" compartment="cell" initialAmount="0"/>
      <species id="AT5G17430" compartment="cell" initialAmount="0"/>
      <species id="AT5G17400" compartment="cell" initialAmount="0"/>
      <species id="AT5G17410" compartment="cell" initialAmount="0"/>
      <species id="AT5G17450" compartment="cell" initialAmount="0"/>
      <species id="AT5G17470" compartment="cell" initialAmount="0"/>
      <species id="AT5G17480" compartment="cell" initialAmount="0"/>
      <species id="AT5G17490" compartment="cell" initialAmount="0"/>
      <species id="AT5G17510" compartment="cell" initialAmount="0"/>
      <species id="AT5G17520" compartment="cell" initialAmount="0"/>
      <species id="AT5G17460" compartment="cell" initialAmount="0"/>
      <species id="AT5G17440" compartment="cell" initialAmount="0"/>
      <species id="AT5G17540" compartment="cell" initialAmount="0"/>
      <species id="AT5G17580" compartment="cell" initialAmount="0"/>
      <species id="AT5G17600" compartment="cell" initialAmount="0"/>
      <species id="AT5G17650" compartment="cell" initialAmount="0"/>
      <species id="AT5G17560" compartment="cell" initialAmount="0"/>
      <species id="AT5G17610" compartment="cell" initialAmount="0"/>
      <species id="AT5G17620" compartment="cell" initialAmount="0"/>
      <species id="AT5G17570" compartment="cell" initialAmount="0"/>
      <species id="AT5G17630" compartment="cell" initialAmount="0"/>
      <species id="AT5G17640" compartment="cell" initialAmount="0"/>
      <species id="AT5G16780" compartment="cell" initialAmount="0"/>
      <species id="AT5G16800" compartment="cell" initialAmount="0"/>
      <species id="AT5G16810" compartment="cell" initialAmount="0"/>
      <species id="AT5G16820" compartment="cell" initialAmount="0"/>
      <species id="AT5G16760" compartment="cell" initialAmount="0"/>
      <species id="AT5G16840" compartment="cell" initialAmount="0"/>
      <species id="AT5G16830" compartment="cell" initialAmount="0"/>
      <species id="AT5G16710" compartment="cell" initialAmount="0"/>
      <species id="AT5G16790" compartment="cell" initialAmount="0"/>
      <species id="AT5G16850" compartment="cell" initialAmount="0"/>
      <species id="AT5G16750" compartment="cell" initialAmount="0"/>
      <species id="AT5G16860" compartment="cell" initialAmount="0"/>
      <species id="AT5G16900" compartment="cell" initialAmount="0"/>
      <species id="AT5G16910" compartment="cell" initialAmount="0"/>
      <species id="AT5G16930" compartment="cell" initialAmount="0"/>
      <species id="AT5G16940" compartment="cell" initialAmount="0"/>
      <species id="AT5G16970" compartment="cell" initialAmount="0"/>
      <species id="AT5G16980" compartment="cell" initialAmount="0"/>
      <species id="AT5G17010" compartment="cell" initialAmount="0"/>
      <species id="AT5G17040" compartment="cell" initialAmount="0"/>
      <species id="AT5G17050" compartment="cell" initialAmount="0"/>
      <species id="AT5G17070" compartment="cell" initialAmount="0"/>
      <species id="AT5G17080" compartment="cell" initialAmount="0"/>
      <species id="AT5G17100_AT5G17110" compartment="cell" initialAmount="0"/>
      <species id="AT5G17130" compartment="cell" initialAmount="0"/>
      <species id="AT5G17140" compartment="cell" initialAmount="0"/>
      <species id="AT5G17150" compartment="cell" initialAmount="0"/>
      <species id="AT5G16720" compartment="cell" initialAmount="0"/>
      <species id="AT5G16730" compartment="cell" initialAmount="0"/>
      <species id="AT5G16770" compartment="cell" initialAmount="0"/>
      <species id="AT5G15980" compartment="cell" initialAmount="0"/>
      <species id="AT5G16060" compartment="cell" initialAmount="0"/>
      <species id="AT5G16070" compartment="cell" initialAmount="0"/>
      <species id="AT5G15960_AT5G15970" compartment="cell" initialAmount="0"/>
      <species id="AT5G15930" compartment="cell" initialAmount="0"/>
      <species id="AT5G16000" compartment="cell" initialAmount="0"/>
      <species id="AT5G16040" compartment="cell" initialAmount="0"/>
      <species id="AT5G16080" compartment="cell" initialAmount="0"/>
      <species id="AT5G15910" compartment="cell" initialAmount="0"/>
      <species id="AT5G16030" compartment="cell" initialAmount="0"/>
      <species id="AT5G16010" compartment="cell" initialAmount="0"/>
      <species id="AT5G16050" compartment="cell" initialAmount="0"/>
      <species id="AT5G15950_AT5G15948" compartment="cell" initialAmount="0"/>
      <species id="AT5G16100" compartment="cell" initialAmount="0"/>
      <species id="AT5G16140" compartment="cell" initialAmount="0"/>
      <species id="AT5G16180" compartment="cell" initialAmount="0"/>
      <species id="AT5G16190" compartment="cell" initialAmount="0"/>
      <species id="AT5G16200" compartment="cell" initialAmount="0"/>
      <species id="AT5G16210" compartment="cell" initialAmount="0"/>
      <species id="AT5G16220" compartment="cell" initialAmount="0"/>
      <species id="AT5G16230" compartment="cell" initialAmount="0"/>
      <species id="AT5G16260" compartment="cell" initialAmount="0"/>
      <species id="AT5G16270" compartment="cell" initialAmount="0"/>
      <species id="AT5G16280" compartment="cell" initialAmount="0"/>
      <species id="AT5G16240" compartment="cell" initialAmount="0"/>
      <species id="AT5G16130" compartment="cell" initialAmount="0"/>
      <species id="AT5G16160" compartment="cell" initialAmount="0"/>
      <species id="AT5G16250" compartment="cell" initialAmount="0"/>
      <species id="AT5G16110" compartment="cell" initialAmount="0"/>
      <species id="AT5G16120" compartment="cell" initialAmount="0"/>
      <species id="AT5G16150" compartment="cell" initialAmount="0"/>
      <species id="AT5G16715" compartment="cell" initialAmount="0"/>
      <species id="AT5G15410" compartment="cell" initialAmount="0"/>
      <species id="AT5G15490" compartment="cell" initialAmount="0"/>
      <species id="AT5G15630" compartment="cell" initialAmount="0"/>
      <species id="AT5G15680" compartment="cell" initialAmount="0"/>
      <species id="AT5G15700" compartment="cell" initialAmount="0"/>
      <species id="AT5G15710" compartment="cell" initialAmount="0"/>
      <species id="AT5G15740" compartment="cell" initialAmount="0"/>
      <species id="AT5G15760" compartment="cell" initialAmount="0"/>
      <species id="AT5G15770" compartment="cell" initialAmount="0"/>
      <species id="AT5G15780" compartment="cell" initialAmount="0"/>
      <species id="AT5G15790" compartment="cell" initialAmount="0"/>
      <species id="AT5G15810" compartment="cell" initialAmount="0"/>
      <species id="AT5G15830" compartment="cell" initialAmount="0"/>
      <species id="AT5G15850" compartment="cell" initialAmount="0"/>
      <species id="AT5G15860" compartment="cell" initialAmount="0"/>
      <species id="AT5G15840" compartment="cell" initialAmount="0"/>
      <species id="AT5G15720" compartment="cell" initialAmount="0"/>
      <species id="AT5G15750" compartment="cell" initialAmount="0"/>
      <species id="AT5G15640" compartment="cell" initialAmount="0"/>
      <species id="AT5G15730" compartment="cell" initialAmount="0"/>
      <species id="AT5G15725" compartment="cell" initialAmount="0"/>
      <species id="AT5G15800" compartment="cell" initialAmount="0"/>
      <species id="AT5G15870" compartment="cell" initialAmount="0"/>
      <species id="AT5G15880" compartment="cell" initialAmount="0"/>
      <species id="AT5G15890" compartment="cell" initialAmount="0"/>
      <species id="AT5G15900" compartment="cell" initialAmount="0"/>
      <species id="AT5G15920" compartment="cell" initialAmount="0"/>
      <species id="AT5G15940" compartment="cell" initialAmount="0"/>
      <species id="AT5G15520" compartment="cell" initialAmount="0"/>
      <species id="AT5G15460" compartment="cell" initialAmount="0"/>
      <species id="AT5G15600" compartment="cell" initialAmount="0"/>
      <species id="AT5G15400" compartment="cell" initialAmount="0"/>
      <species id="AT5G15020" compartment="cell" initialAmount="0"/>
      <species id="AT5G15060" compartment="cell" initialAmount="0"/>
      <species id="AT5G15100" compartment="cell" initialAmount="0"/>
      <species id="AT5G15110" compartment="cell" initialAmount="0"/>
      <species id="AT5G15090" compartment="cell" initialAmount="0"/>
      <species id="AT5G14970" compartment="cell" initialAmount="0"/>
      <species id="AT5G14910" compartment="cell" initialAmount="0"/>
      <species id="AT5G15050" compartment="cell" initialAmount="0"/>
      <species id="AT5G14920" compartment="cell" initialAmount="0"/>
      <species id="AT5G15070" compartment="cell" initialAmount="0"/>
      <species id="AT5G15420" compartment="cell" initialAmount="0"/>
      <species id="AT5G15440" compartment="cell" initialAmount="0"/>
      <species id="AT5G15450" compartment="cell" initialAmount="0"/>
      <species id="AT5G15470" compartment="cell" initialAmount="0"/>
      <species id="AT5G15480" compartment="cell" initialAmount="0"/>
      <species id="AT5G15510" compartment="cell" initialAmount="0"/>
      <species id="AT5G15540" compartment="cell" initialAmount="0"/>
      <species id="AT5G15550" compartment="cell" initialAmount="0"/>
      <species id="AT5G15560" compartment="cell" initialAmount="0"/>
      <species id="AT5G15570" compartment="cell" initialAmount="0"/>
      <species id="AT5G15580" compartment="cell" initialAmount="0"/>
      <species id="AT5G15581" compartment="cell" initialAmount="0"/>
      <species id="AT5G15610" compartment="cell" initialAmount="0"/>
      <species id="AT5G15530" compartment="cell" initialAmount="0"/>
      <species id="AT5G14940" compartment="cell" initialAmount="0"/>
      <species id="AT5G14950" compartment="cell" initialAmount="0"/>
      <species id="AT5G14960" compartment="cell" initialAmount="0"/>
      <species id="AT5G14980" compartment="cell" initialAmount="0"/>
      <species id="AT5G14990" compartment="cell" initialAmount="0"/>
      <species id="AT5G15010" compartment="cell" initialAmount="0"/>
      <species id="AT1G31690" compartment="cell" initialAmount="0"/>
      <species id="AT1G31670" compartment="cell" initialAmount="0"/>
      <species id="AT1G31660" compartment="cell" initialAmount="0"/>
      <species id="AT1G31650" compartment="cell" initialAmount="0"/>
      <species id="AT1G31640" compartment="cell" initialAmount="0"/>
      <species id="AT1G31630" compartment="cell" initialAmount="0"/>
      <species id="AT1G31620" compartment="cell" initialAmount="0"/>
      <species id="AT1G31770" compartment="cell" initialAmount="0"/>
      <species id="AT1G31760" compartment="cell" initialAmount="0"/>
      <species id="AT1G31750" compartment="cell" initialAmount="0"/>
      <species id="AT5G14720" compartment="cell" initialAmount="0"/>
      <species id="AT5G14730" compartment="cell" initialAmount="0"/>
      <species id="AT5G14750" compartment="cell" initialAmount="0"/>
      <species id="AT5G14770" compartment="cell" initialAmount="0"/>
      <species id="AT5G14830" compartment="cell" initialAmount="0"/>
      <species id="AT5G14860" compartment="cell" initialAmount="0"/>
      <species id="AT5G14870" compartment="cell" initialAmount="0"/>
      <species id="AT5G14880" compartment="cell" initialAmount="0"/>
      <species id="AT5G14890" compartment="cell" initialAmount="0"/>
      <species id="AT5G14790" compartment="cell" initialAmount="0"/>
      <species id="AT5G14800" compartment="cell" initialAmount="0"/>
      <species id="AT5G14780" compartment="cell" initialAmount="0"/>
      <species id="AT5G14740" compartment="cell" initialAmount="0"/>
      <species id="AT5G14760" compartment="cell" initialAmount="0"/>
      <species id="AT5G14850" compartment="cell" initialAmount="0"/>
      <species id="AT5G14900" compartment="cell" initialAmount="0"/>
      <species id="AT5G14930" compartment="cell" initialAmount="0"/>
      <species id="AT1G31710" compartment="cell" initialAmount="0"/>
      <species id="AT1G31710" compartment="cell" initialAmount="0"/>
      <species id="AT1G31690" compartment="cell" initialAmount="0"/>
      <species id="AT5G35340" compartment="cell" initialAmount="0"/>
      <species id="AT5G35370" compartment="cell" initialAmount="0"/>
      <species id="AT5G35380" compartment="cell" initialAmount="0"/>
      <species id="AT5G35390" compartment="cell" initialAmount="0"/>
      <species id="AT5G35330" compartment="cell" initialAmount="0"/>
      <species id="AT5G35320" compartment="cell" initialAmount="0"/>
      <species id="AT5G35360" compartment="cell" initialAmount="0"/>
      <species id="AT5G35410" compartment="cell" initialAmount="0"/>
      <species id="AT5G35420" compartment="cell" initialAmount="0"/>
      <species id="AT5G36260" compartment="cell" initialAmount="0"/>
      <species id="AT5G36270" compartment="cell" initialAmount="0"/>
      <species id="AT5G36280" compartment="cell" initialAmount="0"/>
      <species id="AT5G36290" compartment="cell" initialAmount="0"/>
      <species id="AT5G36220" compartment="cell" initialAmount="0"/>
      <species id="AT5G36230" compartment="cell" initialAmount="0"/>
      <species id="AT5G36250" compartment="cell" initialAmount="0"/>
      <species id="AT1G48920" compartment="cell" initialAmount="0"/>
      <species id="AT1G48910" compartment="cell" initialAmount="0"/>
      <species id="AT1G48880" compartment="cell" initialAmount="0"/>
      <species id="AT1G48870" compartment="cell" initialAmount="0"/>
      <species id="AT2G45300_AT1G48860" compartment="cell" initialAmount="0"/>
      <species id="AT1G48900" compartment="cell" initialAmount="0"/>
      <species id="AT1G50750" compartment="cell" initialAmount="0"/>
      <species id="AT1G50730" compartment="cell" initialAmount="0"/>
      <species id="AT1G50740" compartment="cell" initialAmount="0"/>
      <species id="AT1G29710" compartment="cell" initialAmount="0"/>
      <species id="AT1G29720" compartment="cell" initialAmount="0"/>
      <species id="AT1G31730" compartment="cell" initialAmount="0"/>
      <species id="AT1G31720" compartment="cell" initialAmount="0"/>
      <species id="AT5G34850" compartment="cell" initialAmount="0"/>
      <species id="AT5G34870" compartment="cell" initialAmount="0"/>
      <species id="AT5G34880" compartment="cell" initialAmount="0"/>
      <species id="AT5G34895" compartment="cell" initialAmount="0"/>
      <species id="AT5G34900" compartment="cell" initialAmount="0"/>
      <species id="AT5G34883_AT5G34885_AT5G34908" compartment="cell" initialAmount="0"/>
      <species id="AT5G59620_AT5G34920" compartment="cell" initialAmount="0"/>
      <species id="AT3G42730_AT2G14770_AT3G24390_AT1G27780_AT1G25886_AT4G08880_AT1G34740_AT5G35100" compartment="cell" initialAmount="0"/>
      <species id="AT5G35100" compartment="cell" initialAmount="0"/>
      <species id="AT5G35080" compartment="cell" initialAmount="0"/>
      <species id="AT5G35090" compartment="cell" initialAmount="0"/>
      <species id="AT5G35130" compartment="cell" initialAmount="0"/>
      <species id="AT5G35140" compartment="cell" initialAmount="0"/>
      <species id="AT5G35150" compartment="cell" initialAmount="0"/>
      <species id="AT5G35160" compartment="cell" initialAmount="0"/>
      <species id="AT5G35170" compartment="cell" initialAmount="0"/>
      <species id="AT5G35190" compartment="cell" initialAmount="0"/>
      <species id="AT5G35200" compartment="cell" initialAmount="0"/>
      <species id="AT5G35220_AT5G35210" compartment="cell" initialAmount="0"/>
      <species id="AT5G35230" compartment="cell" initialAmount="0"/>
      <species id="AT5G35240" compartment="cell" initialAmount="0"/>
      <species id="AT5G35250" compartment="cell" initialAmount="0"/>
      <species id="AT5G35260" compartment="cell" initialAmount="0"/>
      <species id="AT5G35270" compartment="cell" initialAmount="0"/>
      <species id="AT5G35180" compartment="cell" initialAmount="0"/>
      <species id="AT5G35280" compartment="cell" initialAmount="0"/>
      <species id="AT5G35290" compartment="cell" initialAmount="0"/>
      <species id="AT5G35300" compartment="cell" initialAmount="0"/>
      <species id="AT5G34800" compartment="cell" initialAmount="0"/>
      <species id="AT4G04140_AT5G34820" compartment="cell" initialAmount="0"/>
      <species id="AT5G34830" compartment="cell" initialAmount="0"/>
      <species id="AT5G34840" compartment="cell" initialAmount="0"/>
      <species id="AT5G30500" compartment="cell" initialAmount="0"/>
      <species id="AT5G30520" compartment="cell" initialAmount="0"/>
      <species id="AT5G30450" compartment="cell" initialAmount="0"/>
      <species id="AT5G30470" compartment="cell" initialAmount="0"/>
      <species id="AT5G30510" compartment="cell" initialAmount="0"/>
      <species id="AT5G30490" compartment="cell" initialAmount="0"/>
      <species id="AT5G30420" compartment="cell" initialAmount="0"/>
      <species id="AT5G30440" compartment="cell" initialAmount="0"/>
      <species id="AT5G30380" compartment="cell" initialAmount="0"/>
      <species id="AT5G33200" compartment="cell" initialAmount="0"/>
      <species id="AT5G33240" compartment="cell" initialAmount="0"/>
      <species id="AT5G33280" compartment="cell" initialAmount="0"/>
      <species id="AT5G33290" compartment="cell" initialAmount="0"/>
      <species id="AT5G33300" compartment="cell" initialAmount="0"/>
      <species id="AT5G33340" compartment="cell" initialAmount="0"/>
      <species id="AT5G33350" compartment="cell" initialAmount="0"/>
      <species id="AT5G33380" compartment="cell" initialAmount="0"/>
      <species id="AT5G33370" compartment="cell" initialAmount="0"/>
      <species id="AT5G34450" compartment="cell" initialAmount="0"/>
      <species id="AT5G34460" compartment="cell" initialAmount="0"/>
      <species id="AT5G34790" compartment="cell" initialAmount="0"/>
      <species id="AT5G29070" compartment="cell" initialAmount="0"/>
      <species id="AT5G29090" compartment="cell" initialAmount="0"/>
      <species id="AT5G29100" compartment="cell" initialAmount="0"/>
      <species id="AT5G29210" compartment="cell" initialAmount="0"/>
      <species id="AT5G30480" compartment="cell" initialAmount="0"/>
      <species id="AT5G27990" compartment="cell" initialAmount="0"/>
      <species id="AT5G28030" compartment="cell" initialAmount="0"/>
      <species id="AT5G28020" compartment="cell" initialAmount="0"/>
      <species id="AT5G28050" compartment="cell" initialAmount="0"/>
      <species id="AT5G28080" compartment="cell" initialAmount="0"/>
      <species id="AT5G28090" compartment="cell" initialAmount="0"/>
      <species id="AT5G28120_AT5G28110" compartment="cell" initialAmount="0"/>
      <species id="AT5G28130" compartment="cell" initialAmount="0"/>
      <species id="AT5G28140" compartment="cell" initialAmount="0"/>
      <species id="AT5G28150" compartment="cell" initialAmount="0"/>
      <species id="AT5G28160_AT5G28180" compartment="cell" initialAmount="0"/>
      <species id="AT5G28170" compartment="cell" initialAmount="0"/>
      <species id="AT5G28190" compartment="cell" initialAmount="0"/>
      <species id="AT5G28210" compartment="cell" initialAmount="0"/>
      <species id="AT5G28220" compartment="cell" initialAmount="0"/>
      <species id="AT5G28230" compartment="cell" initialAmount="0"/>
      <species id="AT5G28960_AT5G28910" compartment="cell" initialAmount="0"/>
      <species id="AT5G28920" compartment="cell" initialAmount="0"/>
      <species id="AT5G28930" compartment="cell" initialAmount="0"/>
      <species id="AT5G28940" compartment="cell" initialAmount="0"/>
      <species id="AT5G28950" compartment="cell" initialAmount="0"/>
      <species id="AT5G29020" compartment="cell" initialAmount="0"/>
      <species id="AT5G29030" compartment="cell" initialAmount="0"/>
      <species id="AT5G29000" compartment="cell" initialAmount="0"/>
      <species id="AT5G29040" compartment="cell" initialAmount="0"/>
      <species id="AT5G29050" compartment="cell" initialAmount="0"/>
      <species id="AT5G28010" compartment="cell" initialAmount="0"/>
      <species id="AT5G28040" compartment="cell" initialAmount="0"/>
      <species id="AT5G28070" compartment="cell" initialAmount="0"/>
      <species id="AT5G28060" compartment="cell" initialAmount="0"/>
      <species id="AT5G27630" compartment="cell" initialAmount="0"/>
      <species id="AT5G27650" compartment="cell" initialAmount="0"/>
      <species id="AT5G27660" compartment="cell" initialAmount="0"/>
      <species id="AT5G27680" compartment="cell" initialAmount="0"/>
      <species id="AT5G27670" compartment="cell" initialAmount="0"/>
      <species id="AT5G27560" compartment="cell" initialAmount="0"/>
      <species id="AT5G27710" compartment="cell" initialAmount="0"/>
      <species id="AT5G27740" compartment="cell" initialAmount="0"/>
      <species id="AT5G27800" compartment="cell" initialAmount="0"/>
      <species id="AT5G27810" compartment="cell" initialAmount="0"/>
      <species id="AT5G27720" compartment="cell" initialAmount="0"/>
      <species id="AT5G27840" compartment="cell" initialAmount="0"/>
      <species id="AT5G27750" compartment="cell" initialAmount="0"/>
      <species id="AT5G27760" compartment="cell" initialAmount="0"/>
      <species id="AT5G27770" compartment="cell" initialAmount="0"/>
      <species id="AT5G27820" compartment="cell" initialAmount="0"/>
      <species id="AT5G27700" compartment="cell" initialAmount="0"/>
      <species id="AT5G27730" compartment="cell" initialAmount="0"/>
      <species id="AT5G27830" compartment="cell" initialAmount="0"/>
      <species id="AT5G27870" compartment="cell" initialAmount="0"/>
      <species id="AT5G27910" compartment="cell" initialAmount="0"/>
      <species id="AT5G27920" compartment="cell" initialAmount="0"/>
      <species id="AT5G27930" compartment="cell" initialAmount="0"/>
      <species id="AT5G27940" compartment="cell" initialAmount="0"/>
      <species id="AT5G27850" compartment="cell" initialAmount="0"/>
      <species id="AT5G27950" compartment="cell" initialAmount="0"/>
      <species id="AT5G27970" compartment="cell" initialAmount="0"/>
      <species id="AT5G27980" compartment="cell" initialAmount="0"/>
      <species id="AT5G27620" compartment="cell" initialAmount="0"/>
      <species id="AT5G27150" compartment="cell" initialAmount="0"/>
      <species id="AT2G27780_AT2G13640_AT5G27310" compartment="cell" initialAmount="0"/>
      <species id="AT5G27330" compartment="cell" initialAmount="0"/>
      <species id="AT5G27340" compartment="cell" initialAmount="0"/>
      <species id="AT5G27395" compartment="cell" initialAmount="0"/>
      <species id="AT5G27400" compartment="cell" initialAmount="0"/>
      <species id="AT5G27440" compartment="cell" initialAmount="0"/>
      <species id="AT5G27460" compartment="cell" initialAmount="0"/>
      <species id="AT5G27490" compartment="cell" initialAmount="0"/>
      <species id="AT5G27510" compartment="cell" initialAmount="0"/>
      <species id="AT5G27530" compartment="cell" initialAmount="0"/>
      <species id="AT5G27540" compartment="cell" initialAmount="0"/>
      <species id="AT5G27550" compartment="cell" initialAmount="0"/>
      <species id="AT5G27420" compartment="cell" initialAmount="0"/>
      <species id="AT5G27450" compartment="cell" initialAmount="0"/>
      <species id="AT5G27520" compartment="cell" initialAmount="0"/>
      <species id="AT5G27470" compartment="cell" initialAmount="0"/>
      <species id="AT5G27350" compartment="cell" initialAmount="0"/>
      <species id="AT5G27320" compartment="cell" initialAmount="0"/>
      <species id="AT5G27360" compartment="cell" initialAmount="0"/>
      <species id="AT5G27430" compartment="cell" initialAmount="0"/>
      <species id="AT5G27380" compartment="cell" initialAmount="0"/>
      <species id="AT5G27410" compartment="cell" initialAmount="0"/>
      <species id="AT5G27570_AT5G27945" compartment="cell" initialAmount="0"/>
      <species id="AT5G27580" compartment="cell" initialAmount="0"/>
      <species id="AT5G27600" compartment="cell" initialAmount="0"/>
      <species id="AT5G27610" compartment="cell" initialAmount="0"/>
      <species id="AT5G27280" compartment="cell" initialAmount="0"/>
      <species id="AT5G27290" compartment="cell" initialAmount="0"/>
      <species id="AT5G27210" compartment="cell" initialAmount="0"/>
      <species id="AT5G27010_AT5G06350" compartment="cell" initialAmount="0"/>
      <species id="AT5G27020" compartment="cell" initialAmount="0"/>
      <species id="AT5G26770" compartment="cell" initialAmount="0"/>
      <species id="AT5G26790" compartment="cell" initialAmount="0"/>
      <species id="AT5G26930" compartment="cell" initialAmount="0"/>
      <species id="AT5G26940" compartment="cell" initialAmount="0"/>
      <species id="AT5G26780" compartment="cell" initialAmount="0"/>
      <species id="AT5G26830" compartment="cell" initialAmount="0"/>
      <species id="AT5G27000" compartment="cell" initialAmount="0"/>
      <species id="AT5G26980" compartment="cell" initialAmount="0"/>
      <species id="AT5G27050" compartment="cell" initialAmount="0"/>
      <species id="AT5G27080" compartment="cell" initialAmount="0"/>
      <species id="AT5G27100" compartment="cell" initialAmount="0"/>
      <species id="AT5G27110" compartment="cell" initialAmount="0"/>
      <species id="AT5G27140_AT5G27120" compartment="cell" initialAmount="0"/>
      <species id="AT5G27160" compartment="cell" initialAmount="0"/>
      <species id="AT5G27170" compartment="cell" initialAmount="0"/>
      <species id="AT4G07523_AT1G43205_AT5G27180" compartment="cell" initialAmount="0"/>
      <species id="AT5G27190" compartment="cell" initialAmount="0"/>
      <species id="AT5G27200" compartment="cell" initialAmount="0"/>
      <species id="AT5G27220" compartment="cell" initialAmount="0"/>
      <species id="AT5G27230" compartment="cell" initialAmount="0"/>
      <species id="AT5G27240" compartment="cell" initialAmount="0"/>
      <species id="AT5G27270" compartment="cell" initialAmount="0"/>
      <species id="AT5G26900" compartment="cell" initialAmount="0"/>
      <species id="AT5G26910" compartment="cell" initialAmount="0"/>
      <species id="AT5G26920" compartment="cell" initialAmount="0"/>
      <species id="AT5G26960" compartment="cell" initialAmount="0"/>
      <species id="AT5G26970" compartment="cell" initialAmount="0"/>
      <species id="AT5G26990" compartment="cell" initialAmount="0"/>
      <species id="AT5G26260" compartment="cell" initialAmount="0"/>
      <species id="AT5G26310" compartment="cell" initialAmount="0"/>
      <species id="AT5G26330" compartment="cell" initialAmount="0"/>
      <species id="AT5G26350" compartment="cell" initialAmount="0"/>
      <species id="AT5G26570" compartment="cell" initialAmount="0"/>
      <species id="AT5G26360" compartment="cell" initialAmount="0"/>
      <species id="AT5G26340" compartment="cell" initialAmount="0"/>
      <species id="AT5G26600" compartment="cell" initialAmount="0"/>
      <species id="AT5G26620" compartment="cell" initialAmount="0"/>
      <species id="AT5G26630" compartment="cell" initialAmount="0"/>
      <species id="AT5G26640" compartment="cell" initialAmount="0"/>
      <species id="AT5G27960_AT5G26650" compartment="cell" initialAmount="0"/>
      <species id="AT5G26680" compartment="cell" initialAmount="0"/>
      <species id="AT5G26720" compartment="cell" initialAmount="0"/>
      <species id="AT5G26610" compartment="cell" initialAmount="0"/>
      <species id="AT5G26700" compartment="cell" initialAmount="0"/>
      <species id="AT5G26731" compartment="cell" initialAmount="0"/>
      <species id="AT5G26740" compartment="cell" initialAmount="0"/>
      <species id="AT5G26660" compartment="cell" initialAmount="0"/>
      <species id="AT5G26710" compartment="cell" initialAmount="0"/>
      <species id="AT5G26760" compartment="cell" initialAmount="0"/>
      <species id="AT5G26820" compartment="cell" initialAmount="0"/>
      <species id="AT5G26840" compartment="cell" initialAmount="0"/>
      <species id="AT5G26850" compartment="cell" initialAmount="0"/>
      <species id="AT5G26860" compartment="cell" initialAmount="0"/>
      <species id="AT5G26870" compartment="cell" initialAmount="0"/>
      <species id="AT5G26880" compartment="cell" initialAmount="0"/>
      <species id="AT5G26890" compartment="cell" initialAmount="0"/>
      <species id="AT5G26200" compartment="cell" initialAmount="0"/>
      <species id="AT5G26280" compartment="cell" initialAmount="0"/>
      <species id="AT5G26210" compartment="cell" initialAmount="0"/>
      <species id="AT5G25920" compartment="cell" initialAmount="0"/>
      <species id="AT5G25930" compartment="cell" initialAmount="0"/>
      <species id="AT5G25950" compartment="cell" initialAmount="0"/>
      <species id="AT5G25840" compartment="cell" initialAmount="0"/>
      <species id="AT5G25890" compartment="cell" initialAmount="0"/>
      <species id="AT5G25760" compartment="cell" initialAmount="0"/>
      <species id="AT5G25940" compartment="cell" initialAmount="0"/>
      <species id="AT5G25900" compartment="cell" initialAmount="0"/>
      <species id="AT5G27640_AT5G25780" compartment="cell" initialAmount="0"/>
      <species id="AT5G25960" compartment="cell" initialAmount="0"/>
      <species id="AT5G25990" compartment="cell" initialAmount="0"/>
      <species id="AT5G26010" compartment="cell" initialAmount="0"/>
      <species id="AT5G26020" compartment="cell" initialAmount="0"/>
      <species id="AT5G26030" compartment="cell" initialAmount="0"/>
      <species id="AT5G26070" compartment="cell" initialAmount="0"/>
      <species id="AT5G26080" compartment="cell" initialAmount="0"/>
      <species id="AT5G26100" compartment="cell" initialAmount="0"/>
      <species id="AT5G26120" compartment="cell" initialAmount="0"/>
      <species id="AT5G26130" compartment="cell" initialAmount="0"/>
      <species id="AT5G26140" compartment="cell" initialAmount="0"/>
      <species id="AT5G26150" compartment="cell" initialAmount="0"/>
      <species id="AT5G26060" compartment="cell" initialAmount="0"/>
      <species id="AT5G26110" compartment="cell" initialAmount="0"/>
      <species id="AT5G26000_AT5G25980" compartment="cell" initialAmount="0"/>
      <species id="AT5G26040" compartment="cell" initialAmount="0"/>
      <species id="AT5G26180" compartment="cell" initialAmount="0"/>
      <species id="AT5G26190" compartment="cell" initialAmount="0"/>
      <species id="AT5G26220" compartment="cell" initialAmount="0"/>
      <species id="AT5G26230" compartment="cell" initialAmount="0"/>
      <species id="AT5G26240" compartment="cell" initialAmount="0"/>
      <species id="AT5G26250" compartment="cell" initialAmount="0"/>
      <species id="AT5G26270" compartment="cell" initialAmount="0"/>
      <species id="AT5G25470" compartment="cell" initialAmount="0"/>
      <species id="AT5G25410" compartment="cell" initialAmount="0"/>
      <species id="AT5G25490" compartment="cell" initialAmount="0"/>
      <species id="AT5G25500" compartment="cell" initialAmount="0"/>
      <species id="AT5G25520" compartment="cell" initialAmount="0"/>
      <species id="AT5G25530" compartment="cell" initialAmount="0"/>
      <species id="AT5G25540" compartment="cell" initialAmount="0"/>
      <species id="AT5G25550" compartment="cell" initialAmount="0"/>
      <species id="AT5G25560" compartment="cell" initialAmount="0"/>
      <species id="AT5G25580" compartment="cell" initialAmount="0"/>
      <species id="AT5G25590" compartment="cell" initialAmount="0"/>
      <species id="AT5G25620" compartment="cell" initialAmount="0"/>
      <species id="AT5G25630" compartment="cell" initialAmount="0"/>
      <species id="AT5G25640" compartment="cell" initialAmount="0"/>
      <species id="AT5G25750" compartment="cell" initialAmount="0"/>
      <species id="AT5G25480" compartment="cell" initialAmount="0"/>
      <species id="AT5G25570" compartment="cell" initialAmount="0"/>
      <species id="AT5G25475" compartment="cell" initialAmount="0"/>
      <species id="AT5G25510" compartment="cell" initialAmount="0"/>
      <species id="AT5G25610" compartment="cell" initialAmount="0"/>
      <species id="AT5G25770" compartment="cell" initialAmount="0"/>
      <species id="AT5G25800" compartment="cell" initialAmount="0"/>
      <species id="AT5G25810" compartment="cell" initialAmount="0"/>
      <species id="AT5G25820" compartment="cell" initialAmount="0"/>
      <species id="AT5G25830" compartment="cell" initialAmount="0"/>
      <species id="AT5G25860" compartment="cell" initialAmount="0"/>
      <species id="AT5G25880" compartment="cell" initialAmount="0"/>
      <species id="AT5G25910" compartment="cell" initialAmount="0"/>
      <species id="AT5G25280" compartment="cell" initialAmount="0"/>
      <species id="AT5G25340" compartment="cell" initialAmount="0"/>
      <species id="AT5G25460" compartment="cell" initialAmount="0"/>
      <species id="AT5G25090" compartment="cell" initialAmount="0"/>
      <species id="AT5G25080" compartment="cell" initialAmount="0"/>
      <species id="AT5G25110" compartment="cell" initialAmount="0"/>
      <species id="AT5G25100" compartment="cell" initialAmount="0"/>
      <species id="AT5G25060" compartment="cell" initialAmount="0"/>
      <species id="AT5G25180" compartment="cell" initialAmount="0"/>
      <species id="AT5G25240" compartment="cell" initialAmount="0"/>
      <species id="AT5G25260_AT5G25250" compartment="cell" initialAmount="0"/>
      <species id="AT5G25270" compartment="cell" initialAmount="0"/>
      <species id="AT5G25210" compartment="cell" initialAmount="0"/>
      <species id="AT5G25220" compartment="cell" initialAmount="0"/>
      <species id="AT5G25170" compartment="cell" initialAmount="0"/>
      <species id="AT5G25190" compartment="cell" initialAmount="0"/>
      <species id="AT5G25160" compartment="cell" initialAmount="0"/>
      <species id="AT5G25290" compartment="cell" initialAmount="0"/>
      <species id="AT5G25350" compartment="cell" initialAmount="0"/>
      <species id="AT5G25360" compartment="cell" initialAmount="0"/>
      <species id="AT5G25370" compartment="cell" initialAmount="0"/>
      <species id="AT5G25380" compartment="cell" initialAmount="0"/>
      <species id="AT5G25390" compartment="cell" initialAmount="0"/>
      <species id="AT5G25400" compartment="cell" initialAmount="0"/>
      <species id="AT5G25415" compartment="cell" initialAmount="0"/>
      <species id="AT5G25430" compartment="cell" initialAmount="0"/>
      <species id="AT5G25440" compartment="cell" initialAmount="0"/>
      <species id="AT5G25450" compartment="cell" initialAmount="0"/>
      <species id="AT5G25050" compartment="cell" initialAmount="0"/>
      <species id="AT5G25070" compartment="cell" initialAmount="0"/>
      <species id="AT5G25120" compartment="cell" initialAmount="0"/>
      <species id="AT5G25130" compartment="cell" initialAmount="0"/>
      <species id="AT5G25140" compartment="cell" initialAmount="0"/>
      <species id="AT5G04880" compartment="cell" initialAmount="0"/>
      <species id="AT5G04820" compartment="cell" initialAmount="0"/>
      <species id="AT5G04850" compartment="cell" initialAmount="0"/>
      <species id="AT5G04830" compartment="cell" initialAmount="0"/>
      <species id="AT5G04870" compartment="cell" initialAmount="0"/>
      <species id="AT5G04890" compartment="cell" initialAmount="0"/>
      <species id="AT5G24670" compartment="cell" initialAmount="0"/>
      <species id="AT5G24690" compartment="cell" initialAmount="0"/>
      <species id="AT5G24690" compartment="cell" initialAmount="0"/>
      <species id="AT5G24710" compartment="cell" initialAmount="0"/>
      <species id="AT5G24710" compartment="cell" initialAmount="0"/>
      <species id="AT5G24800" compartment="cell" initialAmount="0"/>
      <species id="AT5G24820" compartment="cell" initialAmount="0"/>
      <species id="AT5G24830" compartment="cell" initialAmount="0"/>
      <species id="AT5G24840" compartment="cell" initialAmount="0"/>
      <species id="AT5G24850" compartment="cell" initialAmount="0"/>
      <species id="AT5G24860" compartment="cell" initialAmount="0"/>
      <species id="AT5G24870" compartment="cell" initialAmount="0"/>
      <species id="AT5G24880" compartment="cell" initialAmount="0"/>
      <species id="AT5G24900" compartment="cell" initialAmount="0"/>
      <species id="AT5G24940" compartment="cell" initialAmount="0"/>
      <species id="AT5G24950_AT5G24960" compartment="cell" initialAmount="0"/>
      <species id="AT5G24970" compartment="cell" initialAmount="0"/>
      <species id="AT5G24890" compartment="cell" initialAmount="0"/>
      <species id="AT5G24810" compartment="cell" initialAmount="0"/>
      <species id="AT5G24930" compartment="cell" initialAmount="0"/>
      <species id="AT5G24910" compartment="cell" initialAmount="0"/>
      <species id="AT5G25020_AT5G24990" compartment="cell" initialAmount="0"/>
      <species id="AT5G67530" compartment="cell" initialAmount="0"/>
      <species id="AT5G04840" compartment="cell" initialAmount="0"/>
      <species id="AT5G04860_AT2G10560" compartment="cell" initialAmount="0"/>
      <species id="AT5G67200" compartment="cell" initialAmount="0"/>
      <species id="AT5G67310" compartment="cell" initialAmount="0"/>
      <species id="AT5G67290" compartment="cell" initialAmount="0"/>
      <species id="AT5G67280" compartment="cell" initialAmount="0"/>
      <species id="AT5G67300" compartment="cell" initialAmount="0"/>
      <species id="AT5G67340" compartment="cell" initialAmount="0"/>
      <species id="AT5G67350" compartment="cell" initialAmount="0"/>
      <species id="AT5G67360" compartment="cell" initialAmount="0"/>
      <species id="AT5G67400" compartment="cell" initialAmount="0"/>
      <species id="AT5G67430" compartment="cell" initialAmount="0"/>
      <species id="AT5G67450" compartment="cell" initialAmount="0"/>
      <species id="AT5G67460" compartment="cell" initialAmount="0"/>
      <species id="AT5G67470" compartment="cell" initialAmount="0"/>
      <species id="AT5G67420" compartment="cell" initialAmount="0"/>
      <species id="AT5G67390" compartment="cell" initialAmount="0"/>
      <species id="AT5G67370" compartment="cell" initialAmount="0"/>
      <species id="AT5G67440" compartment="cell" initialAmount="0"/>
      <species id="AT5G67380" compartment="cell" initialAmount="0"/>
      <species id="AT5G67330" compartment="cell" initialAmount="0"/>
      <species id="AT5G67320" compartment="cell" initialAmount="0"/>
      <species id="AT5G67550" compartment="cell" initialAmount="0"/>
      <species id="AT5G67570" compartment="cell" initialAmount="0"/>
      <species id="AT5G67520" compartment="cell" initialAmount="0"/>
      <species id="AT5G67490" compartment="cell" initialAmount="0"/>
      <species id="AT5G67500" compartment="cell" initialAmount="0"/>
      <species id="AT5G67560" compartment="cell" initialAmount="0"/>
      <species id="AT5G67600" compartment="cell" initialAmount="0"/>
      <species id="AT5G67510" compartment="cell" initialAmount="0"/>
      <species id="AT5G67590" compartment="cell" initialAmount="0"/>
      <species id="AT5G67580" compartment="cell" initialAmount="0"/>
      <species id="AT5G67480" compartment="cell" initialAmount="0"/>
      <species id="AT5G67630" compartment="cell" initialAmount="0"/>
      <species id="AT5G66960" compartment="cell" initialAmount="0"/>
      <species id="AT5G66970" compartment="cell" initialAmount="0"/>
      <species id="AT5G66980" compartment="cell" initialAmount="0"/>
      <species id="AT5G67000" compartment="cell" initialAmount="0"/>
      <species id="AT5G67010" compartment="cell" initialAmount="0"/>
      <species id="AT5G67020" compartment="cell" initialAmount="0"/>
      <species id="AT5G67040" compartment="cell" initialAmount="0"/>
      <species id="AT5G67050" compartment="cell" initialAmount="0"/>
      <species id="AT5G67060" compartment="cell" initialAmount="0"/>
      <species id="AT5G66985" compartment="cell" initialAmount="0"/>
      <species id="AT5G67030" compartment="cell" initialAmount="0"/>
      <species id="AT5G67080" compartment="cell" initialAmount="0"/>
      <species id="AT5G67090" compartment="cell" initialAmount="0"/>
      <species id="AT5G67100" compartment="cell" initialAmount="0"/>
      <species id="AT5G67190" compartment="cell" initialAmount="0"/>
      <species id="AT5G67210" compartment="cell" initialAmount="0"/>
      <species id="AT5G67230" compartment="cell" initialAmount="0"/>
      <species id="AT5G67240" compartment="cell" initialAmount="0"/>
      <species id="AT5G67250" compartment="cell" initialAmount="0"/>
      <species id="AT5G67260" compartment="cell" initialAmount="0"/>
      <species id="AT5G67110" compartment="cell" initialAmount="0"/>
      <species id="AT5G67130" compartment="cell" initialAmount="0"/>
      <species id="AT5G67070" compartment="cell" initialAmount="0"/>
      <species id="AT5G67160" compartment="cell" initialAmount="0"/>
      <species id="AT5G67270" compartment="cell" initialAmount="0"/>
      <species id="AT5G67150" compartment="cell" initialAmount="0"/>
      <species id="AT5G67180" compartment="cell" initialAmount="0"/>
      <species id="AT5G67220" compartment="cell" initialAmount="0"/>
      <species id="AT5G66880" compartment="cell" initialAmount="0"/>
      <species id="AT5G66850" compartment="cell" initialAmount="0"/>
      <species id="AT5G66930" compartment="cell" initialAmount="0"/>
      <species id="AT5G66540" compartment="cell" initialAmount="0"/>
      <species id="AT5G66650" compartment="cell" initialAmount="0"/>
      <species id="AT5G66560" compartment="cell" initialAmount="0"/>
      <species id="AT5G66440" compartment="cell" initialAmount="0"/>
      <species id="AT5G66660" compartment="cell" initialAmount="0"/>
      <species id="AT5G66670" compartment="cell" initialAmount="0"/>
      <species id="AT5G66700" compartment="cell" initialAmount="0"/>
      <species id="AT5G66710" compartment="cell" initialAmount="0"/>
      <species id="AT5G66730" compartment="cell" initialAmount="0"/>
      <species id="AT5G66740" compartment="cell" initialAmount="0"/>
      <species id="AT5G66750" compartment="cell" initialAmount="0"/>
      <species id="AT5G66770" compartment="cell" initialAmount="0"/>
      <species id="AT5G66680" compartment="cell" initialAmount="0"/>
      <species id="AT5G66690" compartment="cell" initialAmount="0"/>
      <species id="AT5G66760" compartment="cell" initialAmount="0"/>
      <species id="AT5G66780" compartment="cell" initialAmount="0"/>
      <species id="AT5G66810" compartment="cell" initialAmount="0"/>
      <species id="AT5G66820" compartment="cell" initialAmount="0"/>
      <species id="AT5G66890" compartment="cell" initialAmount="0"/>
      <species id="AT5G66910_AT5G66900" compartment="cell" initialAmount="0"/>
      <species id="AT5G66940" compartment="cell" initialAmount="0"/>
      <species id="AT5G66950" compartment="cell" initialAmount="0"/>
      <species id="AT5G66800" compartment="cell" initialAmount="0"/>
      <species id="AT5G66920" compartment="cell" initialAmount="0"/>
      <species id="AT5G66815" compartment="cell" initialAmount="0"/>
      <species id="AT5G66640" compartment="cell" initialAmount="0"/>
      <species id="AT5G66490" compartment="cell" initialAmount="0"/>
      <species id="AT5G66570" compartment="cell" initialAmount="0"/>
      <species id="AT5G66590" compartment="cell" initialAmount="0"/>
      <species id="AT5G66410" compartment="cell" initialAmount="0"/>
      <species id="AT5G66510" compartment="cell" initialAmount="0"/>
      <species id="AT5G66420" compartment="cell" initialAmount="0"/>
      <species id="AT5G66000" compartment="cell" initialAmount="0"/>
      <species id="AT5G66055" compartment="cell" initialAmount="0"/>
      <species id="AT5G66140" compartment="cell" initialAmount="0"/>
      <species id="AT5G66130" compartment="cell" initialAmount="0"/>
      <species id="AT5G66030" compartment="cell" initialAmount="0"/>
      <species id="AT5G66290" compartment="cell" initialAmount="0"/>
      <species id="AT5G66300" compartment="cell" initialAmount="0"/>
      <species id="AT5G66310" compartment="cell" initialAmount="0"/>
      <species id="AT5G66320" compartment="cell" initialAmount="0"/>
      <species id="AT5G66330" compartment="cell" initialAmount="0"/>
      <species id="AT5G66340" compartment="cell" initialAmount="0"/>
      <species id="AT5G66360" compartment="cell" initialAmount="0"/>
      <species id="AT5G66370" compartment="cell" initialAmount="0"/>
      <species id="AT5G66390" compartment="cell" initialAmount="0"/>
      <species id="AT5G66380" compartment="cell" initialAmount="0"/>
      <species id="AT5G66350" compartment="cell" initialAmount="0"/>
      <species id="AT5G66280" compartment="cell" initialAmount="0"/>
      <species id="AT5G66400" compartment="cell" initialAmount="0"/>
      <species id="AT5G66430" compartment="cell" initialAmount="0"/>
      <species id="AT5G66460" compartment="cell" initialAmount="0"/>
      <species id="AT5G66470" compartment="cell" initialAmount="0"/>
      <species id="AT5G66500" compartment="cell" initialAmount="0"/>
      <species id="AT5G66520" compartment="cell" initialAmount="0"/>
      <species id="AT5G66530" compartment="cell" initialAmount="0"/>
      <species id="AT5G66550" compartment="cell" initialAmount="0"/>
      <species id="AT5G66610" compartment="cell" initialAmount="0"/>
      <species id="AT5G66620" compartment="cell" initialAmount="0"/>
      <species id="AT5G66630" compartment="cell" initialAmount="0"/>
      <species id="AT5G66240" compartment="cell" initialAmount="0"/>
      <species id="AT5G66040" compartment="cell" initialAmount="0"/>
      <species id="AT5G66160" compartment="cell" initialAmount="0"/>
      <species id="AT5G65870" compartment="cell" initialAmount="0"/>
      <species id="AT5G65830" compartment="cell" initialAmount="0"/>
      <species id="AT5G65880" compartment="cell" initialAmount="0"/>
      <species id="AT5G65950" compartment="cell" initialAmount="0"/>
      <species id="AT5G65960" compartment="cell" initialAmount="0"/>
      <species id="AT5G65910" compartment="cell" initialAmount="0"/>
      <species id="AT5G65930" compartment="cell" initialAmount="0"/>
      <species id="AT5G65970" compartment="cell" initialAmount="0"/>
      <species id="AT5G65940" compartment="cell" initialAmount="0"/>
      <species id="AT5G65890" compartment="cell" initialAmount="0"/>
      <species id="AT5G65900" compartment="cell" initialAmount="0"/>
      <species id="AT5G65990" compartment="cell" initialAmount="0"/>
      <species id="AT5G66010" compartment="cell" initialAmount="0"/>
      <species id="AT5G66020" compartment="cell" initialAmount="0"/>
      <species id="AT5G66050" compartment="cell" initialAmount="0"/>
      <species id="AT5G66060" compartment="cell" initialAmount="0"/>
      <species id="AT5G66070" compartment="cell" initialAmount="0"/>
      <species id="AT5G66080" compartment="cell" initialAmount="0"/>
      <species id="AT5G66100" compartment="cell" initialAmount="0"/>
      <species id="AT5G66110" compartment="cell" initialAmount="0"/>
      <species id="AT5G66150" compartment="cell" initialAmount="0"/>
      <species id="AT5G66180" compartment="cell" initialAmount="0"/>
      <species id="AT5G66190" compartment="cell" initialAmount="0"/>
      <species id="AT5G66200" compartment="cell" initialAmount="0"/>
      <species id="AT5G66220" compartment="cell" initialAmount="0"/>
      <species id="AT5G66230" compartment="cell" initialAmount="0"/>
      <species id="AT5G66260" compartment="cell" initialAmount="0"/>
      <species id="AT5G66170" compartment="cell" initialAmount="0"/>
      <species id="AT5G66210" compartment="cell" initialAmount="0"/>
      <species id="AT5G66120" compartment="cell" initialAmount="0"/>
      <species id="AT5G66090" compartment="cell" initialAmount="0"/>
      <species id="AT5G66250" compartment="cell" initialAmount="0"/>
      <species id="AT5G65560" compartment="cell" initialAmount="0"/>
      <species id="AT5G65570" compartment="cell" initialAmount="0"/>
      <species id="AT5G65580" compartment="cell" initialAmount="0"/>
      <species id="AT5G65590" compartment="cell" initialAmount="0"/>
      <species id="AT5G65600" compartment="cell" initialAmount="0"/>
      <species id="AT5G65610" compartment="cell" initialAmount="0"/>
      <species id="AT5G65630" compartment="cell" initialAmount="0"/>
      <species id="AT5G65670" compartment="cell" initialAmount="0"/>
      <species id="AT5G65660" compartment="cell" initialAmount="0"/>
      <species id="AT5G65650" compartment="cell" initialAmount="0"/>
      <species id="AT5G65640" compartment="cell" initialAmount="0"/>
      <species id="AT5G65620" compartment="cell" initialAmount="0"/>
      <species id="AT5G65700" compartment="cell" initialAmount="0"/>
      <species id="AT5G65710" compartment="cell" initialAmount="0"/>
      <species id="AT5G65750" compartment="cell" initialAmount="0"/>
      <species id="AT5G65760" compartment="cell" initialAmount="0"/>
      <species id="AT5G65770" compartment="cell" initialAmount="0"/>
      <species id="AT5G65780" compartment="cell" initialAmount="0"/>
      <species id="AT5G65800" compartment="cell" initialAmount="0"/>
      <species id="AT5G65820" compartment="cell" initialAmount="0"/>
      <species id="AT5G65810" compartment="cell" initialAmount="0"/>
      <species id="AT5G65730" compartment="cell" initialAmount="0"/>
      <species id="AT5G65685" compartment="cell" initialAmount="0"/>
      <species id="AT5G65720" compartment="cell" initialAmount="0"/>
      <species id="AT5G65790" compartment="cell" initialAmount="0"/>
      <species id="AT5G65840" compartment="cell" initialAmount="0"/>
      <species id="AT5G65850" compartment="cell" initialAmount="0"/>
      <species id="AT5G65860" compartment="cell" initialAmount="0"/>
      <species id="AT5G65520" compartment="cell" initialAmount="0"/>
      <species id="AT5G65530" compartment="cell" initialAmount="0"/>
      <species id="AT5G65540" compartment="cell" initialAmount="0"/>
      <species id="AT5G65550" compartment="cell" initialAmount="0"/>
      <species id="AT5G65260" compartment="cell" initialAmount="0"/>
      <species id="AT5G65250" compartment="cell" initialAmount="0"/>
      <species id="AT5G65280" compartment="cell" initialAmount="0"/>
      <species id="AT5G65110" compartment="cell" initialAmount="0"/>
      <species id="AT5G65300" compartment="cell" initialAmount="0"/>
      <species id="AT5G65205" compartment="cell" initialAmount="0"/>
      <species id="AT5G65320" compartment="cell" initialAmount="0"/>
      <species id="AT5G65350" compartment="cell" initialAmount="0"/>
      <species id="AT5G65370" compartment="cell" initialAmount="0"/>
      <species id="AT5G65410" compartment="cell" initialAmount="0"/>
      <species id="AT5G65440" compartment="cell" initialAmount="0"/>
      <species id="AT5G65450" compartment="cell" initialAmount="0"/>
      <species id="AT5G65460" compartment="cell" initialAmount="0"/>
      <species id="AT5G65470" compartment="cell" initialAmount="0"/>
      <species id="AT5G65490" compartment="cell" initialAmount="0"/>
      <species id="AT5G65430" compartment="cell" initialAmount="0"/>
      <species id="AT5G65390" compartment="cell" initialAmount="0"/>
      <species id="AT5G65420" compartment="cell" initialAmount="0"/>
      <species id="AT5G65310" compartment="cell" initialAmount="0"/>
      <species id="AT5G65360" compartment="cell" initialAmount="0"/>
      <species id="AT5G65380" compartment="cell" initialAmount="0"/>
      <species id="AT5G65480" compartment="cell" initialAmount="0"/>
      <species id="AT5G65500" compartment="cell" initialAmount="0"/>
      <species id="AT5G65510" compartment="cell" initialAmount="0"/>
      <species id="AT5G65240" compartment="cell" initialAmount="0"/>
      <species id="AT5G65290" compartment="cell" initialAmount="0"/>
      <species id="AT5G65210" compartment="cell" initialAmount="0"/>
      <species id="AT5G65120" compartment="cell" initialAmount="0"/>
      <species id="AT5G65220" compartment="cell" initialAmount="0"/>
      <species id="AT5G65270" compartment="cell" initialAmount="0"/>
      <species id="AT5G65180" compartment="cell" initialAmount="0"/>
      <species id="AT5G64990" compartment="cell" initialAmount="0"/>
      <species id="AT5G64890" compartment="cell" initialAmount="0"/>
      <species id="AT5G64950" compartment="cell" initialAmount="0"/>
      <species id="AT5G65000" compartment="cell" initialAmount="0"/>
      <species id="AT5G64870" compartment="cell" initialAmount="0"/>
      <species id="AT5G64830" compartment="cell" initialAmount="0"/>
      <species id="AT5G65020" compartment="cell" initialAmount="0"/>
      <species id="AT5G64880" compartment="cell" initialAmount="0"/>
      <species id="AT5G65040" compartment="cell" initialAmount="0"/>
      <species id="AT5G64900" compartment="cell" initialAmount="0"/>
      <species id="AT5G64850" compartment="cell" initialAmount="0"/>
      <species id="AT5G64905" compartment="cell" initialAmount="0"/>
      <species id="AT5G64860" compartment="cell" initialAmount="0"/>
      <species id="AT5G65050_AT5G65060" compartment="cell" initialAmount="0"/>
      <species id="AT5G65010" compartment="cell" initialAmount="0"/>
      <species id="AT5G64920" compartment="cell" initialAmount="0"/>
      <species id="AT5G64960" compartment="cell" initialAmount="0"/>
      <species id="AT5G64813" compartment="cell" initialAmount="0"/>
      <species id="AT5G64840" compartment="cell" initialAmount="0"/>
      <species id="AT5G65070" compartment="cell" initialAmount="0"/>
      <species id="AT5G65080" compartment="cell" initialAmount="0"/>
      <species id="AT5G65090" compartment="cell" initialAmount="0"/>
      <species id="AT5G65100" compartment="cell" initialAmount="0"/>
      <species id="AT5G65130" compartment="cell" initialAmount="0"/>
      <species id="AT5G65140" compartment="cell" initialAmount="0"/>
      <species id="AT5G65160" compartment="cell" initialAmount="0"/>
      <species id="AT5G65170" compartment="cell" initialAmount="0"/>
      <species id="AT5G65230" compartment="cell" initialAmount="0"/>
      <species id="AT5G64940" compartment="cell" initialAmount="0"/>
      <species id="AT5G64970" compartment="cell" initialAmount="0"/>
      <species id="AT5G64980" compartment="cell" initialAmount="0"/>
      <species id="AT5G64580" compartment="cell" initialAmount="0"/>
      <species id="AT5G64590" compartment="cell" initialAmount="0"/>
      <species id="AT5G64600" compartment="cell" initialAmount="0"/>
      <species id="AT5G64610" compartment="cell" initialAmount="0"/>
      <species id="AT5G64640" compartment="cell" initialAmount="0"/>
      <species id="AT5G64660" compartment="cell" initialAmount="0"/>
      <species id="AT5G64680" compartment="cell" initialAmount="0"/>
      <species id="AT5G64690" compartment="cell" initialAmount="0"/>
      <species id="AT5G64700" compartment="cell" initialAmount="0"/>
      <species id="AT5G64710" compartment="cell" initialAmount="0"/>
      <species id="AT5G64720" compartment="cell" initialAmount="0"/>
      <species id="AT5G64620" compartment="cell" initialAmount="0"/>
      <species id="AT5G64650" compartment="cell" initialAmount="0"/>
      <species id="AT5G64560" compartment="cell" initialAmount="0"/>
      <species id="AT5G64670" compartment="cell" initialAmount="0"/>
      <species id="AT5G64630" compartment="cell" initialAmount="0"/>
      <species id="AT5G64740" compartment="cell" initialAmount="0"/>
      <species id="AT5G64770" compartment="cell" initialAmount="0"/>
      <species id="AT5G64790" compartment="cell" initialAmount="0"/>
      <species id="AT5G64800" compartment="cell" initialAmount="0"/>
      <species id="AT5G64780" compartment="cell" initialAmount="0"/>
      <species id="AT5G64730" compartment="cell" initialAmount="0"/>
      <species id="AT5G64760" compartment="cell" initialAmount="0"/>
      <species id="AT5G64816" compartment="cell" initialAmount="0"/>
      <species id="AT5G64930" compartment="cell" initialAmount="0"/>
      <species id="AT5G64500" compartment="cell" initialAmount="0"/>
      <species id="AT5G64460" compartment="cell" initialAmount="0"/>
      <species id="AT5G64440" compartment="cell" initialAmount="0"/>
      <species id="AT5G64470" compartment="cell" initialAmount="0"/>
      <species id="AT5G64530" compartment="cell" initialAmount="0"/>
      <species id="AT5G64550_AT5G64552" compartment="cell" initialAmount="0"/>
      <species id="AT5G64570" compartment="cell" initialAmount="0"/>
      <species id="AT5G64140" compartment="cell" initialAmount="0"/>
      <species id="AT5G64080" compartment="cell" initialAmount="0"/>
      <species id="AT5G64210" compartment="cell" initialAmount="0"/>
      <species id="AT5G64220" compartment="cell" initialAmount="0"/>
      <species id="AT5G64270" compartment="cell" initialAmount="0"/>
      <species id="AT5G64300" compartment="cell" initialAmount="0"/>
      <species id="AT5G64342_AT5G64340_AT5G64343_AT5G64341" compartment="cell" initialAmount="0"/>
      <species id="AT5G64360" compartment="cell" initialAmount="0"/>
      <species id="AT5G64370" compartment="cell" initialAmount="0"/>
      <species id="AT5G64390" compartment="cell" initialAmount="0"/>
      <species id="AT5G64420" compartment="cell" initialAmount="0"/>
      <species id="AT5G64380" compartment="cell" initialAmount="0"/>
      <species id="AT5G64310" compartment="cell" initialAmount="0"/>
      <species id="AT5G64260" compartment="cell" initialAmount="0"/>
      <species id="AT5G64350" compartment="cell" initialAmount="0"/>
      <species id="AT5G64240" compartment="cell" initialAmount="0"/>
      <species id="AT5G64250" compartment="cell" initialAmount="0"/>
      <species id="AT5G64410" compartment="cell" initialAmount="0"/>
      <species id="AT5G64400" compartment="cell" initialAmount="0"/>
      <species id="AT5G64280" compartment="cell" initialAmount="0"/>
      <species id="AT5G64230" compartment="cell" initialAmount="0"/>
      <species id="AT5G64330" compartment="cell" initialAmount="0"/>
      <species id="AT5G64290" compartment="cell" initialAmount="0"/>
      <species id="AT5G64450" compartment="cell" initialAmount="0"/>
      <species id="AT5G64480" compartment="cell" initialAmount="0"/>
      <species id="AT5G64490" compartment="cell" initialAmount="0"/>
      <species id="AT5G64510" compartment="cell" initialAmount="0"/>
      <species id="AT5G64180" compartment="cell" initialAmount="0"/>
      <species id="AT5G64160" compartment="cell" initialAmount="0"/>
      <species id="AT5G64100" compartment="cell" initialAmount="0"/>
      <species id="AT5G63840" compartment="cell" initialAmount="0"/>
      <species id="AT5G63900" compartment="cell" initialAmount="0"/>
      <species id="AT5G63910" compartment="cell" initialAmount="0"/>
      <species id="AT5G63920" compartment="cell" initialAmount="0"/>
      <species id="AT5G63880" compartment="cell" initialAmount="0"/>
      <species id="AT5G63890" compartment="cell" initialAmount="0"/>
      <species id="AT5G63850" compartment="cell" initialAmount="0"/>
      <species id="AT5G63905" compartment="cell" initialAmount="0"/>
      <species id="AT5G63870" compartment="cell" initialAmount="0"/>
      <species id="AT5G63860" compartment="cell" initialAmount="0"/>
      <species id="AT5G63930" compartment="cell" initialAmount="0"/>
      <species id="AT5G63940" compartment="cell" initialAmount="0"/>
      <species id="AT5G63950" compartment="cell" initialAmount="0"/>
      <species id="AT5G63970" compartment="cell" initialAmount="0"/>
      <species id="AT5G63980" compartment="cell" initialAmount="0"/>
      <species id="AT5G64000" compartment="cell" initialAmount="0"/>
      <species id="AT5G64010" compartment="cell" initialAmount="0"/>
      <species id="AT5G64030" compartment="cell" initialAmount="0"/>
      <species id="AT5G64060" compartment="cell" initialAmount="0"/>
      <species id="AT5G63990" compartment="cell" initialAmount="0"/>
      <species id="AT5G64050" compartment="cell" initialAmount="0"/>
      <species id="AT5G64040" compartment="cell" initialAmount="0"/>
      <species id="AT5G64070_AT5G09350" compartment="cell" initialAmount="0"/>
      <species id="AT5G64090" compartment="cell" initialAmount="0"/>
      <species id="AT5G64170" compartment="cell" initialAmount="0"/>
      <species id="AT5G64190" compartment="cell" initialAmount="0"/>
      <species id="AT5G64200" compartment="cell" initialAmount="0"/>
      <species id="AT5G64110" compartment="cell" initialAmount="0"/>
      <species id="AT5G64120" compartment="cell" initialAmount="0"/>
      <species id="AT5G64130" compartment="cell" initialAmount="0"/>
      <species id="AT5G64150" compartment="cell" initialAmount="0"/>
      <species id="AT5G63510" compartment="cell" initialAmount="0"/>
      <species id="AT5G63530" compartment="cell" initialAmount="0"/>
      <species id="AT5G63440" compartment="cell" initialAmount="0"/>
      <species id="AT5G63600" compartment="cell" initialAmount="0"/>
      <species id="AT5G63610" compartment="cell" initialAmount="0"/>
      <species id="AT5G63630" compartment="cell" initialAmount="0"/>
      <species id="AT5G63640" compartment="cell" initialAmount="0"/>
      <species id="AT5G63660" compartment="cell" initialAmount="0"/>
      <species id="AT5G63680" compartment="cell" initialAmount="0"/>
      <species id="AT5G63690" compartment="cell" initialAmount="0"/>
      <species id="AT5G63700" compartment="cell" initialAmount="0"/>
      <species id="AT5G63720" compartment="cell" initialAmount="0"/>
      <species id="AT5G63730" compartment="cell" initialAmount="0"/>
      <species id="AT5G63740" compartment="cell" initialAmount="0"/>
      <species id="AT5G63750" compartment="cell" initialAmount="0"/>
      <species id="AT5G63760" compartment="cell" initialAmount="0"/>
      <species id="AT5G63770" compartment="cell" initialAmount="0"/>
      <species id="AT5G63780" compartment="cell" initialAmount="0"/>
      <species id="AT5G63810" compartment="cell" initialAmount="0"/>
      <species id="AT5G63820" compartment="cell" initialAmount="0"/>
      <species id="AT5G63830" compartment="cell" initialAmount="0"/>
      <species id="AT5G63790" compartment="cell" initialAmount="0"/>
      <species id="AT5G63650" compartment="cell" initialAmount="0"/>
      <species id="AT5G63620" compartment="cell" initialAmount="0"/>
      <species id="AT5G63590" compartment="cell" initialAmount="0"/>
      <species id="AT5G63670" compartment="cell" initialAmount="0"/>
      <species id="AT5G63800" compartment="cell" initialAmount="0"/>
      <species id="AT5G63710" compartment="cell" initialAmount="0"/>
      <species id="AT5G63580" compartment="cell" initialAmount="0"/>
      <species id="AT5G63560" compartment="cell" initialAmount="0"/>
      <species id="AT5G63450" compartment="cell" initialAmount="0"/>
      <species id="AT5G63480" compartment="cell" initialAmount="0"/>
      <species id="AT5G63140" compartment="cell" initialAmount="0"/>
      <species id="AT5G63200" compartment="cell" initialAmount="0"/>
      <species id="AT5G63200" compartment="cell" initialAmount="0"/>
      <species id="AT5G63220" compartment="cell" initialAmount="0"/>
      <species id="AT5G63260" compartment="cell" initialAmount="0"/>
      <species id="AT5G63290" compartment="cell" initialAmount="0"/>
      <species id="AT5G63330" compartment="cell" initialAmount="0"/>
      <species id="AT5G63340" compartment="cell" initialAmount="0"/>
      <species id="AT5G63320" compartment="cell" initialAmount="0"/>
      <species id="AT5G63110" compartment="cell" initialAmount="0"/>
      <species id="AT5G63280" compartment="cell" initialAmount="0"/>
      <species id="AT5G63150" compartment="cell" initialAmount="0"/>
      <species id="AT5G63190" compartment="cell" initialAmount="0"/>
      <species id="AT5G63135" compartment="cell" initialAmount="0"/>
      <species id="AT5G63310" compartment="cell" initialAmount="0"/>
      <species id="AT5G63180" compartment="cell" initialAmount="0"/>
      <species id="AT5G63120" compartment="cell" initialAmount="0"/>
      <species id="AT5G63380" compartment="cell" initialAmount="0"/>
      <species id="AT5G63390" compartment="cell" initialAmount="0"/>
      <species id="AT5G63400" compartment="cell" initialAmount="0"/>
      <species id="AT5G63410" compartment="cell" initialAmount="0"/>
      <species id="AT5G63370" compartment="cell" initialAmount="0"/>
      <species id="AT5G63420" compartment="cell" initialAmount="0"/>
      <species id="AT5G63420" compartment="cell" initialAmount="0"/>
      <species id="AT5G63470_AT3G48590" compartment="cell" initialAmount="0"/>
      <species id="AT5G63490" compartment="cell" initialAmount="0"/>
      <species id="AT5G63520" compartment="cell" initialAmount="0"/>
      <species id="AT5G63540" compartment="cell" initialAmount="0"/>
      <species id="AT5G63570" compartment="cell" initialAmount="0"/>
      <species id="AT5G63130" compartment="cell" initialAmount="0"/>
      <species id="AT5G62860" compartment="cell" initialAmount="0"/>
      <species id="AT5G62910" compartment="cell" initialAmount="0"/>
      <species id="AT5G62930" compartment="cell" initialAmount="0"/>
      <species id="AT5G62940" compartment="cell" initialAmount="0"/>
      <species id="AT5G62950" compartment="cell" initialAmount="0"/>
      <species id="AT5G62960" compartment="cell" initialAmount="0"/>
      <species id="AT5G62840" compartment="cell" initialAmount="0"/>
      <species id="AT5G62790" compartment="cell" initialAmount="0"/>
      <species id="AT5G62750" compartment="cell" initialAmount="0"/>
      <species id="AT5G62740" compartment="cell" initialAmount="0"/>
      <species id="AT5G62890" compartment="cell" initialAmount="0"/>
      <species id="AT5G62880" compartment="cell" initialAmount="0"/>
      <species id="AT5G62920" compartment="cell" initialAmount="0"/>
      <species id="AT5G62900" compartment="cell" initialAmount="0"/>
      <species id="AT5G62760" compartment="cell" initialAmount="0"/>
      <species id="AT5G62980" compartment="cell" initialAmount="0"/>
      <species id="AT5G62990" compartment="cell" initialAmount="0"/>
      <species id="AT5G63000" compartment="cell" initialAmount="0"/>
      <species id="AT5G63010" compartment="cell" initialAmount="0"/>
      <species id="AT5G63050" compartment="cell" initialAmount="0"/>
      <species id="AT5G63060" compartment="cell" initialAmount="0"/>
      <species id="AT5G63070" compartment="cell" initialAmount="0"/>
      <species id="AT5G63040" compartment="cell" initialAmount="0"/>
      <species id="AT5G63030" compartment="cell" initialAmount="0"/>
      <species id="AT5G63080" compartment="cell" initialAmount="0"/>
      <species id="AT5G63100" compartment="cell" initialAmount="0"/>
      <species id="AT5G62800" compartment="cell" initialAmount="0"/>
      <species id="AT5G62810" compartment="cell" initialAmount="0"/>
      <species id="AT5G62830" compartment="cell" initialAmount="0"/>
      <species id="AT5G62850" compartment="cell" initialAmount="0"/>
      <species id="AT5G62550" compartment="cell" initialAmount="0"/>
      <species id="AT5G62570" compartment="cell" initialAmount="0"/>
      <species id="AT5G62580" compartment="cell" initialAmount="0"/>
      <species id="AT5G62600" compartment="cell" initialAmount="0"/>
      <species id="AT5G62620" compartment="cell" initialAmount="0"/>
      <species id="AT5G62610" compartment="cell" initialAmount="0"/>
      <species id="AT5G62520" compartment="cell" initialAmount="0"/>
      <species id="AT5G62500" compartment="cell" initialAmount="0"/>
      <species id="AT5G62540" compartment="cell" initialAmount="0"/>
      <species id="AT5G62575" compartment="cell" initialAmount="0"/>
      <species id="AT5G62480" compartment="cell" initialAmount="0"/>
      <species id="AT5G62530" compartment="cell" initialAmount="0"/>
      <species id="AT5G62490" compartment="cell" initialAmount="0"/>
      <species id="AT5G62460" compartment="cell" initialAmount="0"/>
      <species id="AT5G62670" compartment="cell" initialAmount="0"/>
      <species id="AT5G62680" compartment="cell" initialAmount="0"/>
      <species id="AT5G62710" compartment="cell" initialAmount="0"/>
      <species id="AT5G62690_AT5G62700" compartment="cell" initialAmount="0"/>
      <species id="AT5G62720" compartment="cell" initialAmount="0"/>
      <species id="AT5G62630" compartment="cell" initialAmount="0"/>
      <species id="AT5G62640" compartment="cell" initialAmount="0"/>
      <species id="AT5G62650" compartment="cell" initialAmount="0"/>
      <species id="AT5G62730" compartment="cell" initialAmount="0"/>
      <species id="AT5G62770" compartment="cell" initialAmount="0"/>
      <species id="AT5G62290" compartment="cell" initialAmount="0"/>
      <species id="AT5G62350" compartment="cell" initialAmount="0"/>
      <species id="AT5G62320" compartment="cell" initialAmount="0"/>
      <species id="AT5G62430" compartment="cell" initialAmount="0"/>
      <species id="AT5G62440" compartment="cell" initialAmount="0"/>
      <species id="AT5G62440" compartment="cell" initialAmount="0"/>
      <species id="AT5G62470" compartment="cell" initialAmount="0"/>
      <species id="AT5G62160" compartment="cell" initialAmount="0"/>
      <species id="AT5G62170" compartment="cell" initialAmount="0"/>
      <species id="AT5G62180" compartment="cell" initialAmount="0"/>
      <species id="AT5G62200" compartment="cell" initialAmount="0"/>
      <species id="AT5G62050" compartment="cell" initialAmount="0"/>
      <species id="AT5G62100" compartment="cell" initialAmount="0"/>
      <species id="AT5G62080" compartment="cell" initialAmount="0"/>
      <species id="AT5G62210" compartment="cell" initialAmount="0"/>
      <species id="AT5G62070" compartment="cell" initialAmount="0"/>
      <species id="AT5G62190" compartment="cell" initialAmount="0"/>
      <species id="AT5G62090" compartment="cell" initialAmount="0"/>
      <species id="AT5G62130" compartment="cell" initialAmount="0"/>
      <species id="AT5G62000" compartment="cell" initialAmount="0"/>
      <species id="AT5G62165" compartment="cell" initialAmount="0"/>
      <species id="AT5G62220" compartment="cell" initialAmount="0"/>
      <species id="AT5G62230" compartment="cell" initialAmount="0"/>
      <species id="AT5G62250" compartment="cell" initialAmount="0"/>
      <species id="AT5G62260" compartment="cell" initialAmount="0"/>
      <species id="AT5G62280" compartment="cell" initialAmount="0"/>
      <species id="AT5G62310" compartment="cell" initialAmount="0"/>
      <species id="AT5G62330" compartment="cell" initialAmount="0"/>
      <species id="AT5G62340" compartment="cell" initialAmount="0"/>
      <species id="AT5G62360" compartment="cell" initialAmount="0"/>
      <species id="AT5G62380" compartment="cell" initialAmount="0"/>
      <species id="AT5G62390" compartment="cell" initialAmount="0"/>
      <species id="AT5G62400" compartment="cell" initialAmount="0"/>
      <species id="AT5G62410" compartment="cell" initialAmount="0"/>
      <species id="AT5G62420" compartment="cell" initialAmount="0"/>
      <species id="AT5G62110" compartment="cell" initialAmount="0"/>
      <species id="AT5G62120" compartment="cell" initialAmount="0"/>
      <species id="AT5G62140" compartment="cell" initialAmount="0"/>
      <species id="AT5G62150" compartment="cell" initialAmount="0"/>
      <species id="AT5G61820" compartment="cell" initialAmount="0"/>
      <species id="AT5G61830" compartment="cell" initialAmount="0"/>
      <species id="AT5G61850" compartment="cell" initialAmount="0"/>
      <species id="AT5G61880" compartment="cell" initialAmount="0"/>
      <species id="AT5G61890" compartment="cell" initialAmount="0"/>
      <species id="AT5G61900" compartment="cell" initialAmount="0"/>
      <species id="AT5G61790" compartment="cell" initialAmount="0"/>
      <species id="AT5G61760" compartment="cell" initialAmount="0"/>
      <species id="AT5G61840" compartment="cell" initialAmount="0"/>
      <species id="AT5G61770" compartment="cell" initialAmount="0"/>
      <species id="AT5G61810" compartment="cell" initialAmount="0"/>
      <species id="AT5G61865" compartment="cell" initialAmount="0"/>
      <species id="AT5G61910" compartment="cell" initialAmount="0"/>
      <species id="AT5G61920" compartment="cell" initialAmount="0"/>
      <species id="AT5G61940" compartment="cell" initialAmount="0"/>
      <species id="AT5G61980" compartment="cell" initialAmount="0"/>
      <species id="AT5G61990" compartment="cell" initialAmount="0"/>
      <species id="AT5G61970" compartment="cell" initialAmount="0"/>
      <species id="AT5G61960" compartment="cell" initialAmount="0"/>
      <species id="AT5G61930" compartment="cell" initialAmount="0"/>
      <species id="AT5G62000" compartment="cell" initialAmount="0"/>
      <species id="AT5G62020" compartment="cell" initialAmount="0"/>
      <species id="AT5G62030" compartment="cell" initialAmount="0"/>
      <species id="AT5G62040" compartment="cell" initialAmount="0"/>
      <species id="AT5G61720" compartment="cell" initialAmount="0"/>
      <species id="AT5G61510" compartment="cell" initialAmount="0"/>
      <species id="AT5G61640" compartment="cell" initialAmount="0"/>
      <species id="AT5G61740" compartment="cell" initialAmount="0"/>
      <species id="AT5G61750" compartment="cell" initialAmount="0"/>
      <species id="AT5G61780" compartment="cell" initialAmount="0"/>
      <species id="AT5G61800" compartment="cell" initialAmount="0"/>
      <species id="AT5G61430" compartment="cell" initialAmount="0"/>
      <species id="AT5G61310" compartment="cell" initialAmount="0"/>
      <species id="AT5G61450" compartment="cell" initialAmount="0"/>
      <species id="AT5G61340" compartment="cell" initialAmount="0"/>
      <species id="AT5G61410" compartment="cell" initialAmount="0"/>
      <species id="AT5G61440" compartment="cell" initialAmount="0"/>
      <species id="AT5G61380" compartment="cell" initialAmount="0"/>
      <species id="AT5G61470" compartment="cell" initialAmount="0"/>
      <species id="AT5G61480" compartment="cell" initialAmount="0"/>
      <species id="AT5G61460" compartment="cell" initialAmount="0"/>
      <species id="AT5G61520" compartment="cell" initialAmount="0"/>
      <species id="AT5G61540" compartment="cell" initialAmount="0"/>
      <species id="AT5G61550" compartment="cell" initialAmount="0"/>
      <species id="AT5G61560" compartment="cell" initialAmount="0"/>
      <species id="AT5G61570" compartment="cell" initialAmount="0"/>
      <species id="AT5G61580" compartment="cell" initialAmount="0"/>
      <species id="AT5G61620" compartment="cell" initialAmount="0"/>
      <species id="AT5G61650" compartment="cell" initialAmount="0"/>
      <species id="AT5G61730_AT5G61690" compartment="cell" initialAmount="0"/>
      <species id="AT5G61700" compartment="cell" initialAmount="0"/>
      <species id="AT5G61710" compartment="cell" initialAmount="0"/>
      <species id="AT5G61590" compartment="cell" initialAmount="0"/>
      <species id="AT5G61660" compartment="cell" initialAmount="0"/>
      <species id="AT5G61500" compartment="cell" initialAmount="0"/>
      <species id="AT5G61600" compartment="cell" initialAmount="0"/>
      <species id="AT5G61670" compartment="cell" initialAmount="0"/>
      <species id="AT5G61530" compartment="cell" initialAmount="0"/>
      <species id="AT5G61605" compartment="cell" initialAmount="0"/>
      <species id="AT5G61360" compartment="cell" initialAmount="0"/>
      <species id="AT5G61400" compartment="cell" initialAmount="0"/>
      <species id="AT5G61420" compartment="cell" initialAmount="0"/>
      <species id="AT5G61370" compartment="cell" initialAmount="0"/>
      <species id="AT5G60980" compartment="cell" initialAmount="0"/>
      <species id="AT5G60920" compartment="cell" initialAmount="0"/>
      <species id="AT5G60910" compartment="cell" initialAmount="0"/>
      <species id="AT5G61010" compartment="cell" initialAmount="0"/>
      <species id="AT5G61020" compartment="cell" initialAmount="0"/>
      <species id="AT5G61040" compartment="cell" initialAmount="0"/>
      <species id="AT5G61050" compartment="cell" initialAmount="0"/>
      <species id="AT5G61060" compartment="cell" initialAmount="0"/>
      <species id="AT5G61070" compartment="cell" initialAmount="0"/>
      <species id="AT5G61090" compartment="cell" initialAmount="0"/>
      <species id="AT5G61110" compartment="cell" initialAmount="0"/>
      <species id="AT5G61120" compartment="cell" initialAmount="0"/>
      <species id="AT5G61130" compartment="cell" initialAmount="0"/>
      <species id="AT5G61140" compartment="cell" initialAmount="0"/>
      <species id="AT5G61150" compartment="cell" initialAmount="0"/>
      <species id="AT5G61170" compartment="cell" initialAmount="0"/>
      <species id="AT5G61190" compartment="cell" initialAmount="0"/>
      <species id="AT5G61260" compartment="cell" initialAmount="0"/>
      <species id="AT5G61240" compartment="cell" initialAmount="0"/>
      <species id="AT5G61250" compartment="cell" initialAmount="0"/>
      <species id="AT5G61210" compartment="cell" initialAmount="0"/>
      <species id="AT5G61220" compartment="cell" initialAmount="0"/>
      <species id="AT5G61160" compartment="cell" initialAmount="0"/>
      <species id="AT5G61230_AT5G61228" compartment="cell" initialAmount="0"/>
      <species id="AT5G61030" compartment="cell" initialAmount="0"/>
      <species id="AT5G61280" compartment="cell" initialAmount="0"/>
      <species id="AT5G61290" compartment="cell" initialAmount="0"/>
      <species id="AT5G61300" compartment="cell" initialAmount="0"/>
      <species id="AT5G61320" compartment="cell" initialAmount="0"/>
      <species id="AT5G61330" compartment="cell" initialAmount="0"/>
      <species id="AT5G61350" compartment="cell" initialAmount="0"/>
      <species id="AT5G60760" compartment="cell" initialAmount="0"/>
      <species id="AT5G60750" compartment="cell" initialAmount="0"/>
      <species id="AT5G60670" compartment="cell" initialAmount="0"/>
      <species id="AT5G60680" compartment="cell" initialAmount="0"/>
      <species id="AT5G60660" compartment="cell" initialAmount="0"/>
      <species id="AT5G60620" compartment="cell" initialAmount="0"/>
      <species id="AT5G60640" compartment="cell" initialAmount="0"/>
      <species id="AT5G60690" compartment="cell" initialAmount="0"/>
      <species id="AT5G60720" compartment="cell" initialAmount="0"/>
      <species id="AT5G60770" compartment="cell" initialAmount="0"/>
      <species id="AT5G60780" compartment="cell" initialAmount="0"/>
      <species id="AT5G60790" compartment="cell" initialAmount="0"/>
      <species id="AT5G60800" compartment="cell" initialAmount="0"/>
      <species id="AT5G60820" compartment="cell" initialAmount="0"/>
      <species id="AT5G60840" compartment="cell" initialAmount="0"/>
      <species id="AT5G60860" compartment="cell" initialAmount="0"/>
      <species id="AT5G60870" compartment="cell" initialAmount="0"/>
      <species id="AT5G60880" compartment="cell" initialAmount="0"/>
      <species id="AT5G60890" compartment="cell" initialAmount="0"/>
      <species id="AT5G60850" compartment="cell" initialAmount="0"/>
      <species id="AT5G60900" compartment="cell" initialAmount="0"/>
      <species id="AT5G60930" compartment="cell" initialAmount="0"/>
      <species id="AT5G60950" compartment="cell" initialAmount="0"/>
      <species id="AT5G60970" compartment="cell" initialAmount="0"/>
      <species id="AT5G61000" compartment="cell" initialAmount="0"/>
      <species id="AT5G60960" compartment="cell" initialAmount="0"/>
      <species id="AT5G60990" compartment="cell" initialAmount="0"/>
      <species id="AT5G60940" compartment="cell" initialAmount="0"/>
      <species id="AT5G60630" compartment="cell" initialAmount="0"/>
      <species id="AT5G60710" compartment="cell" initialAmount="0"/>
      <species id="AT5G60730" compartment="cell" initialAmount="0"/>
      <species id="AT5G60740" compartment="cell" initialAmount="0"/>
      <species id="AT5G60240" compartment="cell" initialAmount="0"/>
      <species id="AT5G60250" compartment="cell" initialAmount="0"/>
      <species id="AT5G60260" compartment="cell" initialAmount="0"/>
      <species id="AT5G60270" compartment="cell" initialAmount="0"/>
      <species id="AT5G60280" compartment="cell" initialAmount="0"/>
      <species id="AT5G60290" compartment="cell" initialAmount="0"/>
      <species id="AT5G60310" compartment="cell" initialAmount="0"/>
      <species id="AT5G60340" compartment="cell" initialAmount="0"/>
      <species id="AT5G60350" compartment="cell" initialAmount="0"/>
      <species id="AT5G60320" compartment="cell" initialAmount="0"/>
      <species id="AT5G60160" compartment="cell" initialAmount="0"/>
      <species id="AT5G60200" compartment="cell" initialAmount="0"/>
      <species id="AT5G60300" compartment="cell" initialAmount="0"/>
      <species id="AT5G60360" compartment="cell" initialAmount="0"/>
      <species id="AT5G60400" compartment="cell" initialAmount="0"/>
      <species id="AT5G60410" compartment="cell" initialAmount="0"/>
      <species id="AT5G60410" compartment="cell" initialAmount="0"/>
      <species id="AT5G60440" compartment="cell" initialAmount="0"/>
      <species id="AT5G60460" compartment="cell" initialAmount="0"/>
      <species id="AT5G60470" compartment="cell" initialAmount="0"/>
      <species id="AT5G60520" compartment="cell" initialAmount="0"/>
      <species id="AT5G60550_AT5G60548" compartment="cell" initialAmount="0"/>
      <species id="AT5G60570" compartment="cell" initialAmount="0"/>
      <species id="AT5G60600" compartment="cell" initialAmount="0"/>
      <species id="AT5G60490" compartment="cell" initialAmount="0"/>
      <species id="AT5G60500_AT5G60510" compartment="cell" initialAmount="0"/>
      <species id="AT5G60610" compartment="cell" initialAmount="0"/>
      <species id="AT5G60540" compartment="cell" initialAmount="0"/>
      <species id="AT5G60590" compartment="cell" initialAmount="0"/>
      <species id="AT5G60450" compartment="cell" initialAmount="0"/>
      <species id="AT1G07940_AT1G07930_AT5G60390_AT1G07920" compartment="cell" initialAmount="0"/>
      <species id="AT5G60530" compartment="cell" initialAmount="0"/>
      <species id="AT5G59990" compartment="cell" initialAmount="0"/>
      <species id="AT5G60010" compartment="cell" initialAmount="0"/>
      <species id="AT5G60020" compartment="cell" initialAmount="0"/>
      <species id="AT5G60030" compartment="cell" initialAmount="0"/>
      <species id="AT5G59960" compartment="cell" initialAmount="0"/>
      <species id="AT5G59870" compartment="cell" initialAmount="0"/>
      <species id="AT5G59910" compartment="cell" initialAmount="0"/>
      <species id="AT5G59950" compartment="cell" initialAmount="0"/>
      <species id="AT5G59850" compartment="cell" initialAmount="0"/>
      <species id="AT5G59820" compartment="cell" initialAmount="0"/>
      <species id="AT5G59890" compartment="cell" initialAmount="0"/>
      <species id="AT5G59845" compartment="cell" initialAmount="0"/>
      <species id="AT5G59880" compartment="cell" initialAmount="0"/>
      <species id="AT5G60040" compartment="cell" initialAmount="0"/>
      <species id="AT5G60070" compartment="cell" initialAmount="0"/>
      <species id="AT5G60080" compartment="cell" initialAmount="0"/>
      <species id="AT5G60090" compartment="cell" initialAmount="0"/>
      <species id="AT5G60110" compartment="cell" initialAmount="0"/>
      <species id="AT5G60120" compartment="cell" initialAmount="0"/>
      <species id="AT5G60130" compartment="cell" initialAmount="0"/>
      <species id="AT5G60140" compartment="cell" initialAmount="0"/>
      <species id="AT5G60150" compartment="cell" initialAmount="0"/>
      <species id="AT5G60100" compartment="cell" initialAmount="0"/>
      <species id="AT5G60170" compartment="cell" initialAmount="0"/>
      <species id="AT5G60190" compartment="cell" initialAmount="0"/>
      <species id="AT5G60210" compartment="cell" initialAmount="0"/>
      <species id="AT5G60220" compartment="cell" initialAmount="0"/>
      <species id="AT5G60230" compartment="cell" initialAmount="0"/>
      <species id="AT5G59930" compartment="cell" initialAmount="0"/>
      <species id="AT5G59940" compartment="cell" initialAmount="0"/>
      <species id="AT5G59420" compartment="cell" initialAmount="0"/>
      <species id="AT5G59520" compartment="cell" initialAmount="0"/>
      <species id="AT5G59540" compartment="cell" initialAmount="0"/>
      <species id="AT1G61210_AT5G59630" compartment="cell" initialAmount="0"/>
      <species id="AT5G59640" compartment="cell" initialAmount="0"/>
      <species id="AT5G59650" compartment="cell" initialAmount="0"/>
      <species id="AT5G59660" compartment="cell" initialAmount="0"/>
      <species id="AT5G59670" compartment="cell" initialAmount="0"/>
      <species id="AT5G59680" compartment="cell" initialAmount="0"/>
      <species id="AT5G59700" compartment="cell" initialAmount="0"/>
      <species id="AT5G59740" compartment="cell" initialAmount="0"/>
      <species id="AT5G59760" compartment="cell" initialAmount="0"/>
      <species id="AT5G59770" compartment="cell" initialAmount="0"/>
      <species id="AT5G59800" compartment="cell" initialAmount="0"/>
      <species id="AT5G59720" compartment="cell" initialAmount="0"/>
      <species id="AT5G59970_AT5G59690" compartment="cell" initialAmount="0"/>
      <species id="AT5G59730" compartment="cell" initialAmount="0"/>
      <species id="AT5G59750" compartment="cell" initialAmount="0"/>
      <species id="AT5G59710" compartment="cell" initialAmount="0"/>
      <species id="AT5G59780" compartment="cell" initialAmount="0"/>
      <species id="AT5G59810" compartment="cell" initialAmount="0"/>
      <species id="AT5G59830" compartment="cell" initialAmount="0"/>
      <species id="AT5G59840" compartment="cell" initialAmount="0"/>
      <species id="AT5G59860" compartment="cell" initialAmount="0"/>
      <species id="AT5G59900" compartment="cell" initialAmount="0"/>
      <species id="AT5G59500" compartment="cell" initialAmount="0"/>
      <species id="AT5G59560" compartment="cell" initialAmount="0"/>
      <species id="AT5G59510" compartment="cell" initialAmount="0"/>
      <species id="AT5G59460" compartment="cell" initialAmount="0"/>
      <species id="AT5G59480" compartment="cell" initialAmount="0"/>
      <species id="AT5G59450" compartment="cell" initialAmount="0"/>
      <species id="AT5G59550" compartment="cell" initialAmount="0"/>
      <species id="AT5G59250" compartment="cell" initialAmount="0"/>
      <species id="AT5G59260" compartment="cell" initialAmount="0"/>
      <species id="AT5G59270" compartment="cell" initialAmount="0"/>
      <species id="AT5G59300" compartment="cell" initialAmount="0"/>
      <species id="AT5G59330" compartment="cell" initialAmount="0"/>
      <species id="AT5G59340" compartment="cell" initialAmount="0"/>
      <species id="AT5G59360" compartment="cell" initialAmount="0"/>
      <species id="AT5G59350" compartment="cell" initialAmount="0"/>
      <species id="AT5G59320" compartment="cell" initialAmount="0"/>
      <species id="AT5G59310" compartment="cell" initialAmount="0"/>
      <species id="AT5G59305" compartment="cell" initialAmount="0"/>
      <species id="AT5G59290" compartment="cell" initialAmount="0"/>
      <species id="AT5G59140" compartment="cell" initialAmount="0"/>
      <species id="AT5G59150" compartment="cell" initialAmount="0"/>
      <species id="AT5G59220" compartment="cell" initialAmount="0"/>
      <species id="AT5G59380" compartment="cell" initialAmount="0"/>
      <species id="AT5G59410" compartment="cell" initialAmount="0"/>
      <species id="AT5G59430" compartment="cell" initialAmount="0"/>
      <species id="AT5G59490" compartment="cell" initialAmount="0"/>
      <species id="AT5G59530" compartment="cell" initialAmount="0"/>
      <species id="AT5G59580" compartment="cell" initialAmount="0"/>
      <species id="AT5G59590" compartment="cell" initialAmount="0"/>
      <species id="AT5G59600" compartment="cell" initialAmount="0"/>
      <species id="AT5G59610" compartment="cell" initialAmount="0"/>
      <species id="AT5G59400" compartment="cell" initialAmount="0"/>
      <species id="AT5G59440" compartment="cell" initialAmount="0"/>
      <species id="AT5G59370" compartment="cell" initialAmount="0"/>
      <species id="AT5G59200" compartment="cell" initialAmount="0"/>
      <species id="AT5G59210" compartment="cell" initialAmount="0"/>
      <species id="AT5G59240" compartment="cell" initialAmount="0"/>
      <species id="AT5G58940" compartment="cell" initialAmount="0"/>
      <species id="AT5G58960" compartment="cell" initialAmount="0"/>
      <species id="AT5G58980" compartment="cell" initialAmount="0"/>
      <species id="AT5G59010" compartment="cell" initialAmount="0"/>
      <species id="AT5G59020" compartment="cell" initialAmount="0"/>
      <species id="AT5G59030" compartment="cell" initialAmount="0"/>
      <species id="AT5G58970" compartment="cell" initialAmount="0"/>
      <species id="AT5G59000" compartment="cell" initialAmount="0"/>
      <species id="AT5G58920" compartment="cell" initialAmount="0"/>
      <species id="AT5G58850" compartment="cell" initialAmount="0"/>
      <species id="AT5G58950" compartment="cell" initialAmount="0"/>
      <species id="AT5G59050" compartment="cell" initialAmount="0"/>
      <species id="AT5G59060" compartment="cell" initialAmount="0"/>
      <species id="AT5G59070" compartment="cell" initialAmount="0"/>
      <species id="AT5G59080" compartment="cell" initialAmount="0"/>
      <species id="AT5G59090" compartment="cell" initialAmount="0"/>
      <species id="AT5G59100" compartment="cell" initialAmount="0"/>
      <species id="AT5G59120" compartment="cell" initialAmount="0"/>
      <species id="AT5G59040" compartment="cell" initialAmount="0"/>
      <species id="AT5G59130" compartment="cell" initialAmount="0"/>
      <species id="AT5G59160" compartment="cell" initialAmount="0"/>
      <species id="AT5G59170" compartment="cell" initialAmount="0"/>
      <species id="AT5G59180" compartment="cell" initialAmount="0"/>
      <species id="AT5G59190" compartment="cell" initialAmount="0"/>
      <species id="AT5G58860" compartment="cell" initialAmount="0"/>
      <species id="AT5G58870" compartment="cell" initialAmount="0"/>
      <species id="AT5G58890" compartment="cell" initialAmount="0"/>
      <species id="AT5G58900" compartment="cell" initialAmount="0"/>
      <species id="AT5G58910" compartment="cell" initialAmount="0"/>
      <species id="AT5G58930" compartment="cell" initialAmount="0"/>
      <species id="AT5G58590" compartment="cell" initialAmount="0"/>
      <species id="AT5G58610" compartment="cell" initialAmount="0"/>
      <species id="AT5G58630" compartment="cell" initialAmount="0"/>
      <species id="AT5G58660" compartment="cell" initialAmount="0"/>
      <species id="AT5G58690" compartment="cell" initialAmount="0"/>
      <species id="AT5G58700" compartment="cell" initialAmount="0"/>
      <species id="AT5G58740" compartment="cell" initialAmount="0"/>
      <species id="AT5G58750" compartment="cell" initialAmount="0"/>
      <species id="AT5G58760" compartment="cell" initialAmount="0"/>
      <species id="AT5G58770" compartment="cell" initialAmount="0"/>
      <species id="AT5G58784" compartment="cell" initialAmount="0"/>
      <species id="AT5G58790" compartment="cell" initialAmount="0"/>
      <species id="AT5G58800" compartment="cell" initialAmount="0"/>
      <species id="AT5G58810" compartment="cell" initialAmount="0"/>
      <species id="AT5G58820" compartment="cell" initialAmount="0"/>
      <species id="AT5G58600" compartment="cell" initialAmount="0"/>
      <species id="AT5G58640" compartment="cell" initialAmount="0"/>
      <species id="AT5G58730" compartment="cell" initialAmount="0"/>
      <species id="AT5G58680" compartment="cell" initialAmount="0"/>
      <species id="AT5G58720" compartment="cell" initialAmount="0"/>
      <species id="AT5G58710" compartment="cell" initialAmount="0"/>
      <species id="AT5G58787" compartment="cell" initialAmount="0"/>
      <species id="AT5G58650" compartment="cell" initialAmount="0"/>
      <species id="AT5G58670" compartment="cell" initialAmount="0"/>
      <species id="AT5G58620" compartment="cell" initialAmount="0"/>
      <species id="AT5G58782" compartment="cell" initialAmount="0"/>
      <species id="AT5G58780" compartment="cell" initialAmount="0"/>
      <species id="AT5G58830" compartment="cell" initialAmount="0"/>
      <species id="AT5G58840" compartment="cell" initialAmount="0"/>
      <species id="AT5G58570" compartment="cell" initialAmount="0"/>
      <species id="AT5G58560" compartment="cell" initialAmount="0"/>
      <species id="AT5G58580" compartment="cell" initialAmount="0"/>
      <species id="AT5G58170" compartment="cell" initialAmount="0"/>
      <species id="AT5G58180" compartment="cell" initialAmount="0"/>
      <species id="AT5G58270" compartment="cell" initialAmount="0"/>
      <species id="AT5G58360" compartment="cell" initialAmount="0"/>
      <species id="AT5G58190" compartment="cell" initialAmount="0"/>
      <species id="AT5G58280" compartment="cell" initialAmount="0"/>
      <species id="AT5G58290" compartment="cell" initialAmount="0"/>
      <species id="AT5G58430" compartment="cell" initialAmount="0"/>
      <species id="AT5G58390" compartment="cell" initialAmount="0"/>
      <species id="AT5G58330" compartment="cell" initialAmount="0"/>
      <species id="AT5G58310" compartment="cell" initialAmount="0"/>
      <species id="AT5G58420" compartment="cell" initialAmount="0"/>
      <species id="AT5G58260" compartment="cell" initialAmount="0"/>
      <species id="AT5G58375" compartment="cell" initialAmount="0"/>
      <species id="AT5G58370" compartment="cell" initialAmount="0"/>
      <species id="AT5G58350" compartment="cell" initialAmount="0"/>
      <species id="AT5G58380" compartment="cell" initialAmount="0"/>
      <species id="AT5G58230" compartment="cell" initialAmount="0"/>
      <species id="AT5G58440" compartment="cell" initialAmount="0"/>
      <species id="AT5G58450" compartment="cell" initialAmount="0"/>
      <species id="AT5G58460" compartment="cell" initialAmount="0"/>
      <species id="AT5G58470" compartment="cell" initialAmount="0"/>
      <species id="AT5G58480" compartment="cell" initialAmount="0"/>
      <species id="AT5G58500" compartment="cell" initialAmount="0"/>
      <species id="AT5G58510" compartment="cell" initialAmount="0"/>
      <species id="AT5G58520" compartment="cell" initialAmount="0"/>
      <species id="AT5G58530" compartment="cell" initialAmount="0"/>
      <species id="AT5G58540" compartment="cell" initialAmount="0"/>
      <species id="AT5G58550" compartment="cell" initialAmount="0"/>
      <species id="AT5G58575" compartment="cell" initialAmount="0"/>
      <species id="AT5G58490" compartment="cell" initialAmount="0"/>
      <species id="AT5G57910" compartment="cell" initialAmount="0"/>
      <species id="AT5G57860" compartment="cell" initialAmount="0"/>
      <species id="AT5G57840" compartment="cell" initialAmount="0"/>
      <species id="AT5G57990" compartment="cell" initialAmount="0"/>
      <species id="AT5G57870" compartment="cell" initialAmount="0"/>
      <species id="AT5G58020" compartment="cell" initialAmount="0"/>
      <species id="AT5G58040" compartment="cell" initialAmount="0"/>
      <species id="AT5G58030" compartment="cell" initialAmount="0"/>
      <species id="AT5G58050" compartment="cell" initialAmount="0"/>
      <species id="AT5G58080" compartment="cell" initialAmount="0"/>
      <species id="AT5G58090" compartment="cell" initialAmount="0"/>
      <species id="AT5G58100" compartment="cell" initialAmount="0"/>
      <species id="AT5G58110" compartment="cell" initialAmount="0"/>
      <species id="AT5G58120" compartment="cell" initialAmount="0"/>
      <species id="AT5G58130" compartment="cell" initialAmount="0"/>
      <species id="AT5G58150" compartment="cell" initialAmount="0"/>
      <species id="AT5G58070" compartment="cell" initialAmount="0"/>
      <species id="AT5G58060" compartment="cell" initialAmount="0"/>
      <species id="AT5G58140" compartment="cell" initialAmount="0"/>
      <species id="AT5G58200" compartment="cell" initialAmount="0"/>
      <species id="AT5G58210" compartment="cell" initialAmount="0"/>
      <species id="AT5G58300" compartment="cell" initialAmount="0"/>
      <species id="AT5G58400" compartment="cell" initialAmount="0"/>
      <species id="AT5G58220" compartment="cell" initialAmount="0"/>
      <species id="AT5G58410" compartment="cell" initialAmount="0"/>
      <species id="AT5G58240" compartment="cell" initialAmount="0"/>
      <species id="AT5G58160" compartment="cell" initialAmount="0"/>
      <species id="AT5G58250" compartment="cell" initialAmount="0"/>
      <species id="AT5G57900" compartment="cell" initialAmount="0"/>
      <species id="AT1G25155_AT5G57890_AT1G25083_AT1G24909_AT1G25220_AT1G24807" compartment="cell" initialAmount="0"/>
      <species id="AT5G57815" compartment="cell" initialAmount="0"/>
      <species id="AT5G57550" compartment="cell" initialAmount="0"/>
      <species id="AT5G57630" compartment="cell" initialAmount="0"/>
      <species id="AT5G57620" compartment="cell" initialAmount="0"/>
      <species id="AT5G57520" compartment="cell" initialAmount="0"/>
      <species id="AT5G57580" compartment="cell" initialAmount="0"/>
      <species id="AT5G57530" compartment="cell" initialAmount="0"/>
      <species id="AT5G57670" compartment="cell" initialAmount="0"/>
      <species id="AT5G57690" compartment="cell" initialAmount="0"/>
      <species id="AT5G57710" compartment="cell" initialAmount="0"/>
      <species id="AT5G57720" compartment="cell" initialAmount="0"/>
      <species id="AT5G57730" compartment="cell" initialAmount="0"/>
      <species id="AT5G57740" compartment="cell" initialAmount="0"/>
      <species id="AT5G57760" compartment="cell" initialAmount="0"/>
      <species id="AT5G57770" compartment="cell" initialAmount="0"/>
      <species id="AT5G57780" compartment="cell" initialAmount="0"/>
      <species id="AT5G57700" compartment="cell" initialAmount="0"/>
      <species id="AT5G57785" compartment="cell" initialAmount="0"/>
      <species id="AT5G57790" compartment="cell" initialAmount="0"/>
      <species id="AT5G57800" compartment="cell" initialAmount="0"/>
      <species id="AT5G57830" compartment="cell" initialAmount="0"/>
      <species id="AT5G57850" compartment="cell" initialAmount="0"/>
      <species id="AT5G57880" compartment="cell" initialAmount="0"/>
      <species id="AT5G57920" compartment="cell" initialAmount="0"/>
      <species id="AT5G57930" compartment="cell" initialAmount="0"/>
      <species id="AT5G57940" compartment="cell" initialAmount="0"/>
      <species id="AT5G57960" compartment="cell" initialAmount="0"/>
      <species id="AT5G57970" compartment="cell" initialAmount="0"/>
      <species id="AT5G57980" compartment="cell" initialAmount="0"/>
      <species id="AT5G58003" compartment="cell" initialAmount="0"/>
      <species id="AT5G58010" compartment="cell" initialAmount="0"/>
      <species id="AT5G57950" compartment="cell" initialAmount="0"/>
      <species id="AT5G57810" compartment="cell" initialAmount="0"/>
      <species id="AT5G57360" compartment="cell" initialAmount="0"/>
      <species id="AT5G57345" compartment="cell" initialAmount="0"/>
      <species id="AT5G57290" compartment="cell" initialAmount="0"/>
      <species id="AT5G57300" compartment="cell" initialAmount="0"/>
      <species id="AT5G57350" compartment="cell" initialAmount="0"/>
      <species id="AT5G57340" compartment="cell" initialAmount="0"/>
      <species id="AT5G57390" compartment="cell" initialAmount="0"/>
      <species id="AT5G57400" compartment="cell" initialAmount="0"/>
      <species id="AT5G57420" compartment="cell" initialAmount="0"/>
      <species id="AT5G57460" compartment="cell" initialAmount="0"/>
      <species id="AT5G57440" compartment="cell" initialAmount="0"/>
      <species id="AT5G57370" compartment="cell" initialAmount="0"/>
      <species id="AT5G57410" compartment="cell" initialAmount="0"/>
      <species id="AT5G57450" compartment="cell" initialAmount="0"/>
      <species id="AT5G57480" compartment="cell" initialAmount="0"/>
      <species id="AT5G57510" compartment="cell" initialAmount="0"/>
      <species id="AT5G57540" compartment="cell" initialAmount="0"/>
      <species id="AT5G57570" compartment="cell" initialAmount="0"/>
      <species id="AT5G57590" compartment="cell" initialAmount="0"/>
      <species id="AT5G57590" compartment="cell" initialAmount="0"/>
      <species id="AT5G57610" compartment="cell" initialAmount="0"/>
      <species id="AT5G57650" compartment="cell" initialAmount="0"/>
      <species id="AT5G57670" compartment="cell" initialAmount="0"/>
      <species id="AT5G57660" compartment="cell" initialAmount="0"/>
      <species id="AT5G57500" compartment="cell" initialAmount="0"/>
      <species id="AT5G57490" compartment="cell" initialAmount="0"/>
      <species id="AT5G57655" compartment="cell" initialAmount="0"/>
      <species id="AT5G57560" compartment="cell" initialAmount="0"/>
      <species id="AT5G57280" compartment="cell" initialAmount="0"/>
      <species id="AT5G57310" compartment="cell" initialAmount="0"/>
      <species id="AT5G57320" compartment="cell" initialAmount="0"/>
      <species id="AT5G57330" compartment="cell" initialAmount="0"/>
      <species id="AT5G57060" compartment="cell" initialAmount="0"/>
      <species id="AT5G57040" compartment="cell" initialAmount="0"/>
      <species id="AT5G56920" compartment="cell" initialAmount="0"/>
      <species id="AT5G56980" compartment="cell" initialAmount="0"/>
      <species id="AT5G57000" compartment="cell" initialAmount="0"/>
      <species id="AT5G56940" compartment="cell" initialAmount="0"/>
      <species id="AT5G57030" compartment="cell" initialAmount="0"/>
      <species id="AT5G57110" compartment="cell" initialAmount="0"/>
      <species id="AT5G57140" compartment="cell" initialAmount="0"/>
      <species id="AT5G57160" compartment="cell" initialAmount="0"/>
      <species id="AT5G57190" compartment="cell" initialAmount="0"/>
      <species id="AT5G57200" compartment="cell" initialAmount="0"/>
      <species id="AT5G57120" compartment="cell" initialAmount="0"/>
      <species id="AT5G57170" compartment="cell" initialAmount="0"/>
      <species id="AT5G57100" compartment="cell" initialAmount="0"/>
      <species id="AT5G57150" compartment="cell" initialAmount="0"/>
      <species id="AT5G57180" compartment="cell" initialAmount="0"/>
      <species id="AT5G57090" compartment="cell" initialAmount="0"/>
      <species id="AT5G57130" compartment="cell" initialAmount="0"/>
      <species id="AT5G57220" compartment="cell" initialAmount="0"/>
      <species id="AT5G57230" compartment="cell" initialAmount="0"/>
      <species id="AT5G57240" compartment="cell" initialAmount="0"/>
      <species id="AT5G57250" compartment="cell" initialAmount="0"/>
      <species id="AT5G57260" compartment="cell" initialAmount="0"/>
      <species id="AT5G56870" compartment="cell" initialAmount="0"/>
      <species id="AT5G56950" compartment="cell" initialAmount="0"/>
      <species id="AT5G56970" compartment="cell" initialAmount="0"/>
      <species id="AT5G57050" compartment="cell" initialAmount="0"/>
      <species id="AT5G57070" compartment="cell" initialAmount="0"/>
      <species id="AT5G57080" compartment="cell" initialAmount="0"/>
      <species id="AT5G57020" compartment="cell" initialAmount="0"/>
      <species id="AT5G56570" compartment="cell" initialAmount="0"/>
      <species id="AT5G56580" compartment="cell" initialAmount="0"/>
      <species id="AT5G56590" compartment="cell" initialAmount="0"/>
      <species id="AT5G56600" compartment="cell" initialAmount="0"/>
      <species id="AT5G56540" compartment="cell" initialAmount="0"/>
      <species id="AT5G56610" compartment="cell" initialAmount="0"/>
      <species id="AT5G56620" compartment="cell" initialAmount="0"/>
      <species id="AT5G56670" compartment="cell" initialAmount="0"/>
      <species id="AT5G56700" compartment="cell" initialAmount="0"/>
      <species id="AT5G56720" compartment="cell" initialAmount="0"/>
      <species id="AT5G56730" compartment="cell" initialAmount="0"/>
      <species id="AT5G56740" compartment="cell" initialAmount="0"/>
      <species id="AT5G56770" compartment="cell" initialAmount="0"/>
      <species id="AT5G56780" compartment="cell" initialAmount="0"/>
      <species id="AT5G56800" compartment="cell" initialAmount="0"/>
      <species id="AT5G56830" compartment="cell" initialAmount="0"/>
      <species id="AT5G56850" compartment="cell" initialAmount="0"/>
      <species id="AT5G56710" compartment="cell" initialAmount="0"/>
      <species id="AT5G56750" compartment="cell" initialAmount="0"/>
      <species id="AT5G56860" compartment="cell" initialAmount="0"/>
      <species id="AT5G56640" compartment="cell" initialAmount="0"/>
      <species id="AT5G56760" compartment="cell" initialAmount="0"/>
      <species id="AT5G56630" compartment="cell" initialAmount="0"/>
      <species id="AT5G56650_AT5G56660" compartment="cell" initialAmount="0"/>
      <species id="AT5G56790" compartment="cell" initialAmount="0"/>
      <species id="AT5G56880" compartment="cell" initialAmount="0"/>
      <species id="AT5G56900" compartment="cell" initialAmount="0"/>
      <species id="AT5G56910" compartment="cell" initialAmount="0"/>
      <species id="AT5G56350" compartment="cell" initialAmount="0"/>
      <species id="AT5G56360" compartment="cell" initialAmount="0"/>
      <species id="AT5G56320" compartment="cell" initialAmount="0"/>
      <species id="AT5G56520" compartment="cell" initialAmount="0"/>
      <species id="AT5G56130" compartment="cell" initialAmount="0"/>
      <species id="AT5G56140" compartment="cell" initialAmount="0"/>
      <species id="AT5G56160" compartment="cell" initialAmount="0"/>
      <species id="AT5G56170" compartment="cell" initialAmount="0"/>
      <species id="AT5G56180" compartment="cell" initialAmount="0"/>
      <species id="AT5G56200" compartment="cell" initialAmount="0"/>
      <species id="AT5G56150" compartment="cell" initialAmount="0"/>
      <species id="AT5G56190" compartment="cell" initialAmount="0"/>
      <species id="AT5G55990" compartment="cell" initialAmount="0"/>
      <species id="AT5G56180" compartment="cell" initialAmount="0"/>
      <species id="AT5G56220" compartment="cell" initialAmount="0"/>
      <species id="AT5G56230" compartment="cell" initialAmount="0"/>
      <species id="AT5G56240" compartment="cell" initialAmount="0"/>
      <species id="AT5G56250" compartment="cell" initialAmount="0"/>
      <species id="AT5G56260" compartment="cell" initialAmount="0"/>
      <species id="AT5G56270" compartment="cell" initialAmount="0"/>
      <species id="AT5G56280" compartment="cell" initialAmount="0"/>
      <species id="AT5G56290" compartment="cell" initialAmount="0"/>
      <species id="AT5G56300" compartment="cell" initialAmount="0"/>
      <species id="AT5G56310" compartment="cell" initialAmount="0"/>
      <species id="AT5G56330" compartment="cell" initialAmount="0"/>
      <species id="AT5G56340" compartment="cell" initialAmount="0"/>
      <species id="AT5G56370" compartment="cell" initialAmount="0"/>
      <species id="AT5G56380" compartment="cell" initialAmount="0"/>
      <species id="AT5G56460" compartment="cell" initialAmount="0"/>
      <species id="AT5G56470" compartment="cell" initialAmount="0"/>
      <species id="AT5G56480" compartment="cell" initialAmount="0"/>
      <species id="AT5G56490" compartment="cell" initialAmount="0"/>
      <species id="AT5G56500" compartment="cell" initialAmount="0"/>
      <species id="AT5G56510" compartment="cell" initialAmount="0"/>
      <species id="AT5G56450" compartment="cell" initialAmount="0"/>
      <species id="AT5G55840" compartment="cell" initialAmount="0"/>
      <species id="AT5G55850" compartment="cell" initialAmount="0"/>
      <species id="AT5G55710" compartment="cell" initialAmount="0"/>
      <species id="AT5G55630" compartment="cell" initialAmount="0"/>
      <species id="AT5G55620" compartment="cell" initialAmount="0"/>
      <species id="AT5G55700" compartment="cell" initialAmount="0"/>
      <species id="AT5G55760" compartment="cell" initialAmount="0"/>
      <species id="AT5G55640" compartment="cell" initialAmount="0"/>
      <species id="AT5G55860" compartment="cell" initialAmount="0"/>
      <species id="AT5G54330_AT5G55870" compartment="cell" initialAmount="0"/>
      <species id="AT5G55910" compartment="cell" initialAmount="0"/>
      <species id="AT5G55900" compartment="cell" initialAmount="0"/>
      <species id="AT5G55920" compartment="cell" initialAmount="0"/>
      <species id="AT5G55930" compartment="cell" initialAmount="0"/>
      <species id="AT5G55980" compartment="cell" initialAmount="0"/>
      <species id="AT5G55950" compartment="cell" initialAmount="0"/>
      <species id="AT5G55970" compartment="cell" initialAmount="0"/>
      <species id="AT5G55940" compartment="cell" initialAmount="0"/>
      <species id="AT5G55960" compartment="cell" initialAmount="0"/>
      <species id="AT5G56010_AT5G56000" compartment="cell" initialAmount="0"/>
      <species id="AT5G56020" compartment="cell" initialAmount="0"/>
      <species id="AT5G56030" compartment="cell" initialAmount="0"/>
      <species id="AT5G56040" compartment="cell" initialAmount="0"/>
      <species id="AT5G56070" compartment="cell" initialAmount="0"/>
      <species id="AT5G56080" compartment="cell" initialAmount="0"/>
      <species id="AT5G56090" compartment="cell" initialAmount="0"/>
      <species id="AT5G56100" compartment="cell" initialAmount="0"/>
      <species id="AT5G56110" compartment="cell" initialAmount="0"/>
      <species id="AT5G55800" compartment="cell" initialAmount="0"/>
      <species id="AT5G55820" compartment="cell" initialAmount="0"/>
      <species id="AT5G55830" compartment="cell" initialAmount="0"/>
      <species id="AT5G55500" compartment="cell" initialAmount="0"/>
      <species id="AT5G55520" compartment="cell" initialAmount="0"/>
      <species id="AT5G55530" compartment="cell" initialAmount="0"/>
      <species id="AT5G55540" compartment="cell" initialAmount="0"/>
      <species id="AT5G55560" compartment="cell" initialAmount="0"/>
      <species id="AT5G55340" compartment="cell" initialAmount="0"/>
      <species id="AT5G55450" compartment="cell" initialAmount="0"/>
      <species id="AT5G55550" compartment="cell" initialAmount="0"/>
      <species id="AT5G55580" compartment="cell" initialAmount="0"/>
      <species id="AT5G55590" compartment="cell" initialAmount="0"/>
      <species id="AT5G55600" compartment="cell" initialAmount="0"/>
      <species id="AT5G55610" compartment="cell" initialAmount="0"/>
      <species id="AT5G55650" compartment="cell" initialAmount="0"/>
      <species id="AT5G55660" compartment="cell" initialAmount="0"/>
      <species id="AT5G55670" compartment="cell" initialAmount="0"/>
      <species id="AT5G55680" compartment="cell" initialAmount="0"/>
      <species id="AT5G55720" compartment="cell" initialAmount="0"/>
      <species id="AT5G55730" compartment="cell" initialAmount="0"/>
      <species id="AT5G55740" compartment="cell" initialAmount="0"/>
      <species id="AT5G55750" compartment="cell" initialAmount="0"/>
      <species id="AT5G55770" compartment="cell" initialAmount="0"/>
      <species id="AT5G55780" compartment="cell" initialAmount="0"/>
      <species id="AT5G55790" compartment="cell" initialAmount="0"/>
      <species id="AT5G55380" compartment="cell" initialAmount="0"/>
      <species id="AT5G55390" compartment="cell" initialAmount="0"/>
      <species id="AT5G55400" compartment="cell" initialAmount="0"/>
      <species id="AT5G55470" compartment="cell" initialAmount="0"/>
      <species id="AT5G55480" compartment="cell" initialAmount="0"/>
      <species id="AT5G55490" compartment="cell" initialAmount="0"/>
      <species id="AT5G55060" compartment="cell" initialAmount="0"/>
      <species id="AT5G55070" compartment="cell" initialAmount="0"/>
      <species id="AT5G55080" compartment="cell" initialAmount="0"/>
      <species id="AT5G55090" compartment="cell" initialAmount="0"/>
      <species id="AT5G55120" compartment="cell" initialAmount="0"/>
      <species id="AT5G55170" compartment="cell" initialAmount="0"/>
      <species id="AT5G55210" compartment="cell" initialAmount="0"/>
      <species id="AT5G55220" compartment="cell" initialAmount="0"/>
      <species id="AT5G55230" compartment="cell" initialAmount="0"/>
      <species id="AT5G55240" compartment="cell" initialAmount="0"/>
      <species id="AT5G55260" compartment="cell" initialAmount="0"/>
      <species id="AT5G55290" compartment="cell" initialAmount="0"/>
      <species id="AT5G55300" compartment="cell" initialAmount="0"/>
      <species id="AT5G55180" compartment="cell" initialAmount="0"/>
      <species id="AT5G55200" compartment="cell" initialAmount="0"/>
      <species id="AT5G55140" compartment="cell" initialAmount="0"/>
      <species id="AT5G55160" compartment="cell" initialAmount="0"/>
      <species id="AT5G55250" compartment="cell" initialAmount="0"/>
      <species id="AT5G55280" compartment="cell" initialAmount="0"/>
      <species id="AT5G55100" compartment="cell" initialAmount="0"/>
      <species id="AT5G55190" compartment="cell" initialAmount="0"/>
      <species id="AT5G55130" compartment="cell" initialAmount="0"/>
      <species id="AT5G55310" compartment="cell" initialAmount="0"/>
      <species id="AT5G55320" compartment="cell" initialAmount="0"/>
      <species id="AT5G55330" compartment="cell" initialAmount="0"/>
      <species id="AT5G55350" compartment="cell" initialAmount="0"/>
      <species id="AT5G55360" compartment="cell" initialAmount="0"/>
      <species id="AT5G55370" compartment="cell" initialAmount="0"/>
      <species id="AT5G54870" compartment="cell" initialAmount="0"/>
      <species id="AT5G55020" compartment="cell" initialAmount="0"/>
      <species id="AT5G55000" compartment="cell" initialAmount="0"/>
      <species id="AT5G55050" compartment="cell" initialAmount="0"/>
      <species id="AT5G54590" compartment="cell" initialAmount="0"/>
      <species id="AT5G54540" compartment="cell" initialAmount="0"/>
      <species id="AT5G54690" compartment="cell" initialAmount="0"/>
      <species id="AT5G54700" compartment="cell" initialAmount="0"/>
      <species id="AT5G54720" compartment="cell" initialAmount="0"/>
      <species id="AT5G54730" compartment="cell" initialAmount="0"/>
      <species id="AT5G54740" compartment="cell" initialAmount="0"/>
      <species id="AT5G54760" compartment="cell" initialAmount="0"/>
      <species id="AT5G54750" compartment="cell" initialAmount="0"/>
      <species id="AT5G54770" compartment="cell" initialAmount="0"/>
      <species id="AT5G54780" compartment="cell" initialAmount="0"/>
      <species id="AT5G54790" compartment="cell" initialAmount="0"/>
      <species id="AT5G54830" compartment="cell" initialAmount="0"/>
      <species id="AT5G54840" compartment="cell" initialAmount="0"/>
      <species id="AT5G54850" compartment="cell" initialAmount="0"/>
      <species id="AT5G54860" compartment="cell" initialAmount="0"/>
      <species id="AT5G54890" compartment="cell" initialAmount="0"/>
      <species id="AT5G54910" compartment="cell" initialAmount="0"/>
      <species id="AT5G54950" compartment="cell" initialAmount="0"/>
      <species id="AT5G54960" compartment="cell" initialAmount="0"/>
      <species id="AT5G54970" compartment="cell" initialAmount="0"/>
      <species id="AT5G54980" compartment="cell" initialAmount="0"/>
      <species id="AT5G55010" compartment="cell" initialAmount="0"/>
      <species id="AT5G55040" compartment="cell" initialAmount="0"/>
      <species id="AT5G54800" compartment="cell" initialAmount="0"/>
      <species id="AT5G54880" compartment="cell" initialAmount="0"/>
      <species id="AT5G54940" compartment="cell" initialAmount="0"/>
      <species id="AT5G54900" compartment="cell" initialAmount="0"/>
      <species id="AT5G54930" compartment="cell" initialAmount="0"/>
      <species id="AT5G54855" compartment="cell" initialAmount="0"/>
      <species id="AT5G54670" compartment="cell" initialAmount="0"/>
      <species id="AT5G54270" compartment="cell" initialAmount="0"/>
      <species id="AT5G54260" compartment="cell" initialAmount="0"/>
      <species id="AT5G54250" compartment="cell" initialAmount="0"/>
      <species id="AT5G54400" compartment="cell" initialAmount="0"/>
      <species id="AT5G54390" compartment="cell" initialAmount="0"/>
      <species id="AT5G54410" compartment="cell" initialAmount="0"/>
      <species id="AT5G54420" compartment="cell" initialAmount="0"/>
      <species id="AT5G54440" compartment="cell" initialAmount="0"/>
      <species id="AT5G54460" compartment="cell" initialAmount="0"/>
      <species id="AT5G54470" compartment="cell" initialAmount="0"/>
      <species id="AT5G54480" compartment="cell" initialAmount="0"/>
      <species id="AT5G54500" compartment="cell" initialAmount="0"/>
      <species id="AT5G54510" compartment="cell" initialAmount="0"/>
      <species id="AT5G54490" compartment="cell" initialAmount="0"/>
      <species id="AT5G54430" compartment="cell" initialAmount="0"/>
      <species id="AT5G54520" compartment="cell" initialAmount="0"/>
      <species id="AT5G54530" compartment="cell" initialAmount="0"/>
      <species id="AT5G54570" compartment="cell" initialAmount="0"/>
      <species id="AT5G54610" compartment="cell" initialAmount="0"/>
      <species id="AT5G54620" compartment="cell" initialAmount="0"/>
      <species id="AT5G54680" compartment="cell" initialAmount="0"/>
      <species id="AT5G54660" compartment="cell" initialAmount="0"/>
      <species id="AT5G54580" compartment="cell" initialAmount="0"/>
      <species id="AT5G54600" compartment="cell" initialAmount="0"/>
      <species id="AT5G54640" compartment="cell" initialAmount="0"/>
      <species id="AT5G54650" compartment="cell" initialAmount="0"/>
      <species id="AT5G54630" compartment="cell" initialAmount="0"/>
      <species id="AT5G54370" compartment="cell" initialAmount="0"/>
      <species id="AT5G54380" compartment="cell" initialAmount="0"/>
      <species id="AT5G54310" compartment="cell" initialAmount="0"/>
      <species id="AT5G54290" compartment="cell" initialAmount="0"/>
      <species id="AT5G54030" compartment="cell" initialAmount="0"/>
      <species id="AT5G54040" compartment="cell" initialAmount="0"/>
      <species id="AT5G54050" compartment="cell" initialAmount="0"/>
      <species id="AT5G54060" compartment="cell" initialAmount="0"/>
      <species id="AT5G53880" compartment="cell" initialAmount="0"/>
      <species id="AT5G53940" compartment="cell" initialAmount="0"/>
      <species id="AT5G54070" compartment="cell" initialAmount="0"/>
      <species id="AT5G54090" compartment="cell" initialAmount="0"/>
      <species id="AT5G54130" compartment="cell" initialAmount="0"/>
      <species id="AT5G54130" compartment="cell" initialAmount="0"/>
      <species id="AT5G54140" compartment="cell" initialAmount="0"/>
      <species id="AT5G54080" compartment="cell" initialAmount="0"/>
      <species id="AT5G54095" compartment="cell" initialAmount="0"/>
      <species id="AT5G54110" compartment="cell" initialAmount="0"/>
      <species id="AT5G54150" compartment="cell" initialAmount="0"/>
      <species id="AT5G54190" compartment="cell" initialAmount="0"/>
      <species id="AT5G54200" compartment="cell" initialAmount="0"/>
      <species id="AT5G54170" compartment="cell" initialAmount="0"/>
      <species id="AT5G54160" compartment="cell" initialAmount="0"/>
      <species id="AT5G54180" compartment="cell" initialAmount="0"/>
      <species id="AT5G54220" compartment="cell" initialAmount="0"/>
      <species id="AT5G54230" compartment="cell" initialAmount="0"/>
      <species id="AT5G54280" compartment="cell" initialAmount="0"/>
      <species id="AT5G54300" compartment="cell" initialAmount="0"/>
      <species id="AT5G54350" compartment="cell" initialAmount="0"/>
      <species id="AT5G53970" compartment="cell" initialAmount="0"/>
      <species id="AT5G53980" compartment="cell" initialAmount="0"/>
      <species id="AT5G53990" compartment="cell" initialAmount="0"/>
      <species id="AT5G54000" compartment="cell" initialAmount="0"/>
      <species id="AT5G54010" compartment="cell" initialAmount="0"/>
      <species id="AT5G54020" compartment="cell" initialAmount="0"/>
      <species id="AT5G53660" compartment="cell" initialAmount="0"/>
      <species id="AT5G53670" compartment="cell" initialAmount="0"/>
      <species id="AT5G53680" compartment="cell" initialAmount="0"/>
      <species id="AT5G53690" compartment="cell" initialAmount="0"/>
      <species id="AT5G53560" compartment="cell" initialAmount="0"/>
      <species id="AT5G53710" compartment="cell" initialAmount="0"/>
      <species id="AT5G53650" compartment="cell" initialAmount="0"/>
      <species id="AT5G53540" compartment="cell" initialAmount="0"/>
      <species id="AT5G53530" compartment="cell" initialAmount="0"/>
      <species id="AT5G53570" compartment="cell" initialAmount="0"/>
      <species id="AT5G53620" compartment="cell" initialAmount="0"/>
      <species id="AT5G53490" compartment="cell" initialAmount="0"/>
      <species id="AT5G53740" compartment="cell" initialAmount="0"/>
      <species id="AT5G53820" compartment="cell" initialAmount="0"/>
      <species id="AT5G53800" compartment="cell" initialAmount="0"/>
      <species id="AT5G53810" compartment="cell" initialAmount="0"/>
      <species id="AT5G53830" compartment="cell" initialAmount="0"/>
      <species id="AT5G53770" compartment="cell" initialAmount="0"/>
      <species id="AT5G53760" compartment="cell" initialAmount="0"/>
      <species id="AT5G53840" compartment="cell" initialAmount="0"/>
      <species id="AT5G53850" compartment="cell" initialAmount="0"/>
      <species id="AT5G53860" compartment="cell" initialAmount="0"/>
      <species id="AT5G53870" compartment="cell" initialAmount="0"/>
      <species id="AT5G53890" compartment="cell" initialAmount="0"/>
      <species id="AT5G53900" compartment="cell" initialAmount="0"/>
      <species id="AT5G53920" compartment="cell" initialAmount="0"/>
      <species id="AT5G53950" compartment="cell" initialAmount="0"/>
      <species id="AT5G53960" compartment="cell" initialAmount="0"/>
      <species id="AT5G53580" compartment="cell" initialAmount="0"/>
      <species id="AT5G53590_AT5G53588" compartment="cell" initialAmount="0"/>
      <species id="AT5G53640" compartment="cell" initialAmount="0"/>
      <species id="AT5G53190" compartment="cell" initialAmount="0"/>
      <species id="AT5G53200" compartment="cell" initialAmount="0"/>
      <species id="AT5G53210" compartment="cell" initialAmount="0"/>
      <species id="AT5G53120" compartment="cell" initialAmount="0"/>
      <species id="AT5G53140" compartment="cell" initialAmount="0"/>
      <species id="AT5G53130" compartment="cell" initialAmount="0"/>
      <species id="AT5G53220" compartment="cell" initialAmount="0"/>
      <species id="AT5G53250" compartment="cell" initialAmount="0"/>
      <species id="AT5G53290" compartment="cell" initialAmount="0"/>
      <species id="AT5G53320" compartment="cell" initialAmount="0"/>
      <species id="AT5G53350" compartment="cell" initialAmount="0"/>
      <species id="AT5G53360" compartment="cell" initialAmount="0"/>
      <species id="AT5G53410" compartment="cell" initialAmount="0"/>
      <species id="AT5G53400" compartment="cell" initialAmount="0"/>
      <species id="AT5G53330" compartment="cell" initialAmount="0"/>
      <species id="AT5G53240" compartment="cell" initialAmount="0"/>
      <species id="AT5G53280" compartment="cell" initialAmount="0"/>
      <species id="AT5G53340" compartment="cell" initialAmount="0"/>
      <species id="AT5G53370" compartment="cell" initialAmount="0"/>
      <species id="AT5G53310" compartment="cell" initialAmount="0"/>
      <species id="AT5G53430" compartment="cell" initialAmount="0"/>
      <species id="AT5G53440" compartment="cell" initialAmount="0"/>
      <species id="AT5G53460" compartment="cell" initialAmount="0"/>
      <species id="AT5G53480" compartment="cell" initialAmount="0"/>
      <species id="AT5G53470" compartment="cell" initialAmount="0"/>
      <species id="AT5G53450" compartment="cell" initialAmount="0"/>
      <species id="AT5G53420" compartment="cell" initialAmount="0"/>
      <species id="AT5G53480" compartment="cell" initialAmount="0"/>
      <species id="AT5G53500" compartment="cell" initialAmount="0"/>
      <species id="AT5G53510" compartment="cell" initialAmount="0"/>
      <species id="AT5G53520" compartment="cell" initialAmount="0"/>
      <species id="AT5G53550" compartment="cell" initialAmount="0"/>
      <species id="AT5G52860" compartment="cell" initialAmount="0"/>
      <species id="AT5G52910" compartment="cell" initialAmount="0"/>
      <species id="AT5G52950" compartment="cell" initialAmount="0"/>
      <species id="AT5G52980" compartment="cell" initialAmount="0"/>
      <species id="AT5G52900" compartment="cell" initialAmount="0"/>
      <species id="AT5G52920" compartment="cell" initialAmount="0"/>
      <species id="AT5G52975" compartment="cell" initialAmount="0"/>
      <species id="AT5G52960" compartment="cell" initialAmount="0"/>
      <species id="AT5G52870" compartment="cell" initialAmount="0"/>
      <species id="AT5G52970" compartment="cell" initialAmount="0"/>
      <species id="AT5G52840" compartment="cell" initialAmount="0"/>
      <species id="AT5G52880" compartment="cell" initialAmount="0"/>
      <species id="AT5G53020" compartment="cell" initialAmount="0"/>
      <species id="AT5G53030" compartment="cell" initialAmount="0"/>
      <species id="AT5G53050" compartment="cell" initialAmount="0"/>
      <species id="AT5G53060" compartment="cell" initialAmount="0"/>
      <species id="AT5G53070" compartment="cell" initialAmount="0"/>
      <species id="AT5G53090" compartment="cell" initialAmount="0"/>
      <species id="AT5G53100" compartment="cell" initialAmount="0"/>
      <species id="AT5G53110" compartment="cell" initialAmount="0"/>
      <species id="AT5G53080" compartment="cell" initialAmount="0"/>
      <species id="AT5G53000" compartment="cell" initialAmount="0"/>
      <species id="AT5G53150" compartment="cell" initialAmount="0"/>
      <species id="AT5G53160" compartment="cell" initialAmount="0"/>
      <species id="AT5G53170" compartment="cell" initialAmount="0"/>
      <species id="AT5G53180" compartment="cell" initialAmount="0"/>
      <species id="AT5G52560" compartment="cell" initialAmount="0"/>
      <species id="AT5G52830" compartment="cell" initialAmount="0"/>
      <species id="AT5G52850" compartment="cell" initialAmount="0"/>
      <species id="AT5G52530" compartment="cell" initialAmount="0"/>
      <species id="AT5G52540" compartment="cell" initialAmount="0"/>
      <species id="AT5G52550_AT5G52552" compartment="cell" initialAmount="0"/>
      <species id="AT5G52570" compartment="cell" initialAmount="0"/>
      <species id="AT5G52580" compartment="cell" initialAmount="0"/>
      <species id="AT5G52580" compartment="cell" initialAmount="0"/>
      <species id="AT5G52620" compartment="cell" initialAmount="0"/>
      <species id="AT5G52630" compartment="cell" initialAmount="0"/>
      <species id="AT5G52670" compartment="cell" initialAmount="0"/>
      <species id="AT5G52680" compartment="cell" initialAmount="0"/>
      <species id="AT5G52690" compartment="cell" initialAmount="0"/>
      <species id="AT5G52710" compartment="cell" initialAmount="0"/>
      <species id="AT5G52740" compartment="cell" initialAmount="0"/>
      <species id="AT5G52760" compartment="cell" initialAmount="0"/>
      <species id="AT5G52770" compartment="cell" initialAmount="0"/>
      <species id="AT5G52820" compartment="cell" initialAmount="0"/>
      <species id="AT5G52750" compartment="cell" initialAmount="0"/>
      <species id="AT5G52660" compartment="cell" initialAmount="0"/>
      <species id="AT5G52780" compartment="cell" initialAmount="0"/>
      <species id="AT5G52810" compartment="cell" initialAmount="0"/>
      <species id="AT5G52650" compartment="cell" initialAmount="0"/>
      <species id="AT5G52640" compartment="cell" initialAmount="0"/>
      <species id="AT5G52390" compartment="cell" initialAmount="0"/>
      <species id="AT5G58990_AT5G52370" compartment="cell" initialAmount="0"/>
      <species id="AT5G52450" compartment="cell" initialAmount="0"/>
      <species id="AT5G52420" compartment="cell" initialAmount="0"/>
      <species id="AT5G52310" compartment="cell" initialAmount="0"/>
      <species id="AT5G52440" compartment="cell" initialAmount="0"/>
      <species id="AT5G52520" compartment="cell" initialAmount="0"/>
      <species id="AT5G52180" compartment="cell" initialAmount="0"/>
      <species id="AT5G52220" compartment="cell" initialAmount="0"/>
      <species id="AT5G52230" compartment="cell" initialAmount="0"/>
      <species id="AT5G52260" compartment="cell" initialAmount="0"/>
      <species id="AT5G52280" compartment="cell" initialAmount="0"/>
      <species id="AT5G52290" compartment="cell" initialAmount="0"/>
      <species id="AT5G52210" compartment="cell" initialAmount="0"/>
      <species id="AT5G52250" compartment="cell" initialAmount="0"/>
      <species id="AT5G52190" compartment="cell" initialAmount="0"/>
      <species id="AT5G52240" compartment="cell" initialAmount="0"/>
      <species id="AT5G52160" compartment="cell" initialAmount="0"/>
      <species id="AT5G52200" compartment="cell" initialAmount="0"/>
      <species id="AT5G52300" compartment="cell" initialAmount="0"/>
      <species id="AT5G52320" compartment="cell" initialAmount="0"/>
      <species id="AT5G52330" compartment="cell" initialAmount="0"/>
      <species id="AT5G52340" compartment="cell" initialAmount="0"/>
      <species id="AT5G52350" compartment="cell" initialAmount="0"/>
      <species id="AT5G52380" compartment="cell" initialAmount="0"/>
      <species id="AT5G52400" compartment="cell" initialAmount="0"/>
      <species id="AT5G52410" compartment="cell" initialAmount="0"/>
      <species id="AT5G52430" compartment="cell" initialAmount="0"/>
      <species id="AT5G52460" compartment="cell" initialAmount="0"/>
      <species id="AT5G52470" compartment="cell" initialAmount="0"/>
      <species id="AT5G52480" compartment="cell" initialAmount="0"/>
      <species id="AT5G52490" compartment="cell" initialAmount="0"/>
      <species id="AT5G52500" compartment="cell" initialAmount="0"/>
      <species id="AT5G52510" compartment="cell" initialAmount="0"/>
      <species id="AT5G52360" compartment="cell" initialAmount="0"/>
      <species id="AT5G51950" compartment="cell" initialAmount="0"/>
      <species id="AT5G52040" compartment="cell" initialAmount="0"/>
      <species id="AT5G52170" compartment="cell" initialAmount="0"/>
      <species id="AT5G51810" compartment="cell" initialAmount="0"/>
      <species id="AT5G51850" compartment="cell" initialAmount="0"/>
      <species id="AT5G51860" compartment="cell" initialAmount="0"/>
      <species id="AT5G51870" compartment="cell" initialAmount="0"/>
      <species id="AT5G51710" compartment="cell" initialAmount="0"/>
      <species id="AT5G51880" compartment="cell" initialAmount="0"/>
      <species id="AT5G51720" compartment="cell" initialAmount="0"/>
      <species id="AT5G51840" compartment="cell" initialAmount="0"/>
      <species id="AT5G51700" compartment="cell" initialAmount="0"/>
      <species id="AT5G51820" compartment="cell" initialAmount="0"/>
      <species id="AT5G51830" compartment="cell" initialAmount="0"/>
      <species id="AT5G51890" compartment="cell" initialAmount="0"/>
      <species id="AT5G51900" compartment="cell" initialAmount="0"/>
      <species id="AT5G51930" compartment="cell" initialAmount="0"/>
      <species id="AT5G51910" compartment="cell" initialAmount="0"/>
      <species id="AT5G51940" compartment="cell" initialAmount="0"/>
      <species id="AT5G51960" compartment="cell" initialAmount="0"/>
      <species id="AT5G51980" compartment="cell" initialAmount="0"/>
      <species id="AT5G51990" compartment="cell" initialAmount="0"/>
      <species id="AT5G52000" compartment="cell" initialAmount="0"/>
      <species id="AT5G52030" compartment="cell" initialAmount="0"/>
      <species id="AT5G52050" compartment="cell" initialAmount="0"/>
      <species id="AT5G52060" compartment="cell" initialAmount="0"/>
      <species id="AT5G52070" compartment="cell" initialAmount="0"/>
      <species id="AT5G52120" compartment="cell" initialAmount="0"/>
      <species id="AT5G52130" compartment="cell" initialAmount="0"/>
      <species id="AT5G52140" compartment="cell" initialAmount="0"/>
      <species id="AT5G51970" compartment="cell" initialAmount="0"/>
      <species id="AT5G52010" compartment="cell" initialAmount="0"/>
      <species id="AT5G52020" compartment="cell" initialAmount="0"/>
      <species id="AT5G52110" compartment="cell" initialAmount="0"/>
      <species id="AT5G52100" compartment="cell" initialAmount="0"/>
      <species id="AT5G51410" compartment="cell" initialAmount="0"/>
      <species id="AT5G51460" compartment="cell" initialAmount="0"/>
      <species id="AT5G51480" compartment="cell" initialAmount="0"/>
      <species id="AT5G51490" compartment="cell" initialAmount="0"/>
      <species id="AT5G51500" compartment="cell" initialAmount="0"/>
      <species id="AT5G51520" compartment="cell" initialAmount="0"/>
      <species id="AT5G51545" compartment="cell" initialAmount="0"/>
      <species id="AT5G51570" compartment="cell" initialAmount="0"/>
      <species id="AT5G51580" compartment="cell" initialAmount="0"/>
      <species id="AT5G51590" compartment="cell" initialAmount="0"/>
      <species id="AT5G51600" compartment="cell" initialAmount="0"/>
      <species id="AT5G51610" compartment="cell" initialAmount="0"/>
      <species id="AT5G51620" compartment="cell" initialAmount="0"/>
      <species id="AT5G51630" compartment="cell" initialAmount="0"/>
      <species id="AT5G51650" compartment="cell" initialAmount="0"/>
      <species id="AT5G51660" compartment="cell" initialAmount="0"/>
      <species id="AT5G51550" compartment="cell" initialAmount="0"/>
      <species id="AT5G51560" compartment="cell" initialAmount="0"/>
      <species id="AT5G51510" compartment="cell" initialAmount="0"/>
      <species id="AT5G51640" compartment="cell" initialAmount="0"/>
      <species id="AT5G51670" compartment="cell" initialAmount="0"/>
      <species id="AT5G51680" compartment="cell" initialAmount="0"/>
      <species id="AT5G51690" compartment="cell" initialAmount="0"/>
      <species id="AT5G51740" compartment="cell" initialAmount="0"/>
      <species id="AT5G51750" compartment="cell" initialAmount="0"/>
      <species id="AT5G51760" compartment="cell" initialAmount="0"/>
      <species id="AT5G51770" compartment="cell" initialAmount="0"/>
      <species id="AT5G51800" compartment="cell" initialAmount="0"/>
      <species id="AT5G51470" compartment="cell" initialAmount="0"/>
      <species id="AT5G51390" compartment="cell" initialAmount="0"/>
      <species id="AT5G51400" compartment="cell" initialAmount="0"/>
      <species id="AT5G51440" compartment="cell" initialAmount="0"/>
      <species id="AT5G51210" compartment="cell" initialAmount="0"/>
      <species id="AT5G51230" compartment="cell" initialAmount="0"/>
      <species id="AT5G51250" compartment="cell" initialAmount="0"/>
      <species id="AT5G51260" compartment="cell" initialAmount="0"/>
      <species id="AT5G51270" compartment="cell" initialAmount="0"/>
      <species id="AT5G51280" compartment="cell" initialAmount="0"/>
      <species id="AT5G51310" compartment="cell" initialAmount="0"/>
      <species id="AT5G51320" compartment="cell" initialAmount="0"/>
      <species id="AT5G51170" compartment="cell" initialAmount="0"/>
      <species id="AT5G51140" compartment="cell" initialAmount="0"/>
      <species id="AT5G51120" compartment="cell" initialAmount="0"/>
      <species id="AT5G51190" compartment="cell" initialAmount="0"/>
      <species id="AT5G51110" compartment="cell" initialAmount="0"/>
      <species id="AT5G51290" compartment="cell" initialAmount="0"/>
      <species id="AT5G51180" compartment="cell" initialAmount="0"/>
      <species id="AT5G51300" compartment="cell" initialAmount="0"/>
      <species id="AT5G51340" compartment="cell" initialAmount="0"/>
      <species id="AT5G51350" compartment="cell" initialAmount="0"/>
      <species id="AT5G51360" compartment="cell" initialAmount="0"/>
      <species id="AT5G51380" compartment="cell" initialAmount="0"/>
      <species id="AT5G51420" compartment="cell" initialAmount="0"/>
      <species id="AT5G51430" compartment="cell" initialAmount="0"/>
      <species id="AT5G51020" compartment="cell" initialAmount="0"/>
      <species id="AT5G50915" compartment="cell" initialAmount="0"/>
      <species id="AT2G47510_AT5G50950" compartment="cell" initialAmount="0"/>
      <species id="AT5G50960" compartment="cell" initialAmount="0"/>
      <species id="AT5G51130" compartment="cell" initialAmount="0"/>
      <species id="AT5G51160" compartment="cell" initialAmount="0"/>
      <species id="AT5G51200" compartment="cell" initialAmount="0"/>
      <species id="AT5G50720" compartment="cell" initialAmount="0"/>
      <species id="AT5G50800" compartment="cell" initialAmount="0"/>
      <species id="AT5G50750" compartment="cell" initialAmount="0"/>
      <species id="AT5G50820" compartment="cell" initialAmount="0"/>
      <species id="AT5G50830" compartment="cell" initialAmount="0"/>
      <species id="AT5G50840" compartment="cell" initialAmount="0"/>
      <species id="AT5G50860" compartment="cell" initialAmount="0"/>
      <species id="AT5G50810" compartment="cell" initialAmount="0"/>
      <species id="AT5G50850" compartment="cell" initialAmount="0"/>
      <species id="AT5G50880" compartment="cell" initialAmount="0"/>
      <species id="AT5G50890" compartment="cell" initialAmount="0"/>
      <species id="AT5G50900" compartment="cell" initialAmount="0"/>
      <species id="AT5G50870" compartment="cell" initialAmount="0"/>
      <species id="AT5G50910" compartment="cell" initialAmount="0"/>
      <species id="AT5G50920" compartment="cell" initialAmount="0"/>
      <species id="AT5G50930" compartment="cell" initialAmount="0"/>
      <species id="AT5G50990" compartment="cell" initialAmount="0"/>
      <species id="AT5G51030" compartment="cell" initialAmount="0"/>
      <species id="AT5G51050" compartment="cell" initialAmount="0"/>
      <species id="AT5G51060" compartment="cell" initialAmount="0"/>
      <species id="AT5G51070" compartment="cell" initialAmount="0"/>
      <species id="AT5G51080" compartment="cell" initialAmount="0"/>
      <species id="AT5G51090" compartment="cell" initialAmount="0"/>
      <species id="AT5G50940" compartment="cell" initialAmount="0"/>
      <species id="AT5G51010" compartment="cell" initialAmount="0"/>
      <species id="AT5G51040" compartment="cell" initialAmount="0"/>
      <species id="AT5G51100" compartment="cell" initialAmount="0"/>
      <species id="AT5G50770" compartment="cell" initialAmount="0"/>
      <species id="AT5G50780" compartment="cell" initialAmount="0"/>
      <species id="AT5G50790" compartment="cell" initialAmount="0"/>
      <species id="AT5G50380" compartment="cell" initialAmount="0"/>
      <species id="AT5G50390" compartment="cell" initialAmount="0"/>
      <species id="AT5G50400" compartment="cell" initialAmount="0"/>
      <species id="AT5G50410" compartment="cell" initialAmount="0"/>
      <species id="AT5G50440" compartment="cell" initialAmount="0"/>
      <species id="AT5G50450" compartment="cell" initialAmount="0"/>
      <species id="AT5G50470" compartment="cell" initialAmount="0"/>
      <species id="AT5G50480" compartment="cell" initialAmount="0"/>
      <species id="AT5G50360" compartment="cell" initialAmount="0"/>
      <species id="AT5G50370" compartment="cell" initialAmount="0"/>
      <species id="AT5G50420" compartment="cell" initialAmount="0"/>
      <species id="AT5G50320" compartment="cell" initialAmount="0"/>
      <species id="AT5G50335" compartment="cell" initialAmount="0"/>
      <species id="AT5G50315" compartment="cell" initialAmount="0"/>
      <species id="AT5G50375" compartment="cell" initialAmount="0"/>
      <species id="AT5G50460" compartment="cell" initialAmount="0"/>
      <species id="AT5G50500" compartment="cell" initialAmount="0"/>
      <species id="AT5G50620_AT5G50510" compartment="cell" initialAmount="0"/>
      <species id="AT5G50530_AT5G50640" compartment="cell" initialAmount="0"/>
      <species id="AT5G50645_AT5G50540" compartment="cell" initialAmount="0"/>
      <species id="AT5G50550_AT5G50650" compartment="cell" initialAmount="0"/>
      <species id="AT5G50660_AT5G50560" compartment="cell" initialAmount="0"/>
      <species id="AT5G50590_AT5G50690" compartment="cell" initialAmount="0"/>
      <species id="AT5G50700_AT5G50600" compartment="cell" initialAmount="0"/>
      <species id="AT5G50630_AT5G50520" compartment="cell" initialAmount="0"/>
      <species id="AT5G50565_AT5G50665" compartment="cell" initialAmount="0"/>
      <species id="AT5G50680_AT5G50580" compartment="cell" initialAmount="0"/>
      <species id="AT5G50670_AT5G50570" compartment="cell" initialAmount="0"/>
      <species id="AT5G50610_AT5G50710" compartment="cell" initialAmount="0"/>
      <species id="AT5G50740" compartment="cell" initialAmount="0"/>
      <species id="AT5G50740" compartment="cell" initialAmount="0"/>
      <species id="AT5G50760" compartment="cell" initialAmount="0"/>
      <species id="AT5G50000" compartment="cell" initialAmount="0"/>
      <species id="AT5G49945" compartment="cell" initialAmount="0"/>
      <species id="AT5G49950" compartment="cell" initialAmount="0"/>
      <species id="AT5G49940" compartment="cell" initialAmount="0"/>
      <species id="AT5G50020" compartment="cell" initialAmount="0"/>
      <species id="AT5G50030" compartment="cell" initialAmount="0"/>
      <species id="AT5G50120" compartment="cell" initialAmount="0"/>
      <species id="AT5G50140" compartment="cell" initialAmount="0"/>
      <species id="AT5G50100" compartment="cell" initialAmount="0"/>
      <species id="AT5G50110" compartment="cell" initialAmount="0"/>
      <species id="AT5G50130" compartment="cell" initialAmount="0"/>
      <species id="AT5G50160" compartment="cell" initialAmount="0"/>
      <species id="AT5G50180" compartment="cell" initialAmount="0"/>
      <species id="AT5G50190" compartment="cell" initialAmount="0"/>
      <species id="AT5G50230" compartment="cell" initialAmount="0"/>
      <species id="AT5G50260" compartment="cell" initialAmount="0"/>
      <species id="AT5G50280" compartment="cell" initialAmount="0"/>
      <species id="AT5G50300" compartment="cell" initialAmount="0"/>
      <species id="AT5G50310" compartment="cell" initialAmount="0"/>
      <species id="AT5G50210" compartment="cell" initialAmount="0"/>
      <species id="AT5G50200" compartment="cell" initialAmount="0"/>
      <species id="AT5G50250" compartment="cell" initialAmount="0"/>
      <species id="AT5G50170" compartment="cell" initialAmount="0"/>
      <species id="AT5G50330" compartment="cell" initialAmount="0"/>
      <species id="AT5G50340" compartment="cell" initialAmount="0"/>
      <species id="AT5G50350" compartment="cell" initialAmount="0"/>
      <species id="AT5G49980" compartment="cell" initialAmount="0"/>
      <species id="AT5G49990" compartment="cell" initialAmount="0"/>
      <species id="AT5G50012_AT5G50011_AT5G50010" compartment="cell" initialAmount="0"/>
      <species id="AT5G49970" compartment="cell" initialAmount="0"/>
      <species id="AT5G49680" compartment="cell" initialAmount="0"/>
      <species id="AT5G49680" compartment="cell" initialAmount="0"/>
      <species id="AT5G49690" compartment="cell" initialAmount="0"/>
      <species id="AT5G49700" compartment="cell" initialAmount="0"/>
      <species id="AT5G49710" compartment="cell" initialAmount="0"/>
      <species id="AT5G49740_AT5G49730" compartment="cell" initialAmount="0"/>
      <species id="AT5G49750" compartment="cell" initialAmount="0"/>
      <species id="AT5G49760" compartment="cell" initialAmount="0"/>
      <species id="AT5G49770" compartment="cell" initialAmount="0"/>
      <species id="AT5G49780" compartment="cell" initialAmount="0"/>
      <species id="AT5G49790" compartment="cell" initialAmount="0"/>
      <species id="AT5G49800" compartment="cell" initialAmount="0"/>
      <species id="AT5G49720" compartment="cell" initialAmount="0"/>
      <species id="AT5G49830" compartment="cell" initialAmount="0"/>
      <species id="AT5G49840" compartment="cell" initialAmount="0"/>
      <species id="AT5G49810" compartment="cell" initialAmount="0"/>
      <species id="AT5G49870" compartment="cell" initialAmount="0"/>
      <species id="AT5G49820" compartment="cell" initialAmount="0"/>
      <species id="AT5G49880" compartment="cell" initialAmount="0"/>
      <species id="AT5G49890" compartment="cell" initialAmount="0"/>
      <species id="AT5G49900" compartment="cell" initialAmount="0"/>
      <species id="AT5G49910" compartment="cell" initialAmount="0"/>
      <species id="AT5G49930" compartment="cell" initialAmount="0"/>
      <species id="AT5G49960" compartment="cell" initialAmount="0"/>
      <species id="AT5G49640" compartment="cell" initialAmount="0"/>
      <species id="AT5G49610" compartment="cell" initialAmount="0"/>
      <species id="AT5G49550" compartment="cell" initialAmount="0"/>
      <species id="AT5G49540" compartment="cell" initialAmount="0"/>
      <species id="AT5G49510" compartment="cell" initialAmount="0"/>
      <species id="AT5G49660" compartment="cell" initialAmount="0"/>
      <species id="AT5G49650" compartment="cell" initialAmount="0"/>
      <species id="AT5G49280" compartment="cell" initialAmount="0"/>
      <species id="AT5G49180" compartment="cell" initialAmount="0"/>
      <species id="AT5G49210" compartment="cell" initialAmount="0"/>
      <species id="AT5G49230" compartment="cell" initialAmount="0"/>
      <species id="AT5G49330" compartment="cell" initialAmount="0"/>
      <species id="AT5G49160" compartment="cell" initialAmount="0"/>
      <species id="AT5G49370" compartment="cell" initialAmount="0"/>
      <species id="AT5G49380" compartment="cell" initialAmount="0"/>
      <species id="AT5G49390" compartment="cell" initialAmount="0"/>
      <species id="AT5G49400" compartment="cell" initialAmount="0"/>
      <species id="AT5G49420_AT5G38620" compartment="cell" initialAmount="0"/>
      <species id="AT5G49430" compartment="cell" initialAmount="0"/>
      <species id="AT5G49470" compartment="cell" initialAmount="0"/>
      <species id="AT5G49410" compartment="cell" initialAmount="0"/>
      <species id="AT5G49450_AT5G49448" compartment="cell" initialAmount="0"/>
      <species id="AT5G49480" compartment="cell" initialAmount="0"/>
      <species id="AT5G49460" compartment="cell" initialAmount="0"/>
      <species id="AT5G49440" compartment="cell" initialAmount="0"/>
      <species id="AT5G49500" compartment="cell" initialAmount="0"/>
      <species id="AT5G49520" compartment="cell" initialAmount="0"/>
      <species id="AT5G49530" compartment="cell" initialAmount="0"/>
      <species id="AT5G49555" compartment="cell" initialAmount="0"/>
      <species id="AT5G49560" compartment="cell" initialAmount="0"/>
      <species id="AT5G49570" compartment="cell" initialAmount="0"/>
      <species id="AT5G49580" compartment="cell" initialAmount="0"/>
      <species id="AT5G49590" compartment="cell" initialAmount="0"/>
      <species id="AT5G49620" compartment="cell" initialAmount="0"/>
      <species id="AT5G49630" compartment="cell" initialAmount="0"/>
      <species id="AT5G49320" compartment="cell" initialAmount="0"/>
      <species id="AT5G49350" compartment="cell" initialAmount="0"/>
      <species id="AT5G49360" compartment="cell" initialAmount="0"/>
      <species id="AT5G49170" compartment="cell" initialAmount="0"/>
      <species id="AT5G48790" compartment="cell" initialAmount="0"/>
      <species id="AT5G48880" compartment="cell" initialAmount="0"/>
      <species id="AT5G48940" compartment="cell" initialAmount="0"/>
      <species id="AT5G48950" compartment="cell" initialAmount="0"/>
      <species id="AT5G48960" compartment="cell" initialAmount="0"/>
      <species id="AT5G48970" compartment="cell" initialAmount="0"/>
      <species id="AT5G48990" compartment="cell" initialAmount="0"/>
      <species id="AT5G49000" compartment="cell" initialAmount="0"/>
      <species id="AT5G49010" compartment="cell" initialAmount="0"/>
      <species id="AT5G49030" compartment="cell" initialAmount="0"/>
      <species id="AT5G49050" compartment="cell" initialAmount="0"/>
      <species id="AT5G49060" compartment="cell" initialAmount="0"/>
      <species id="AT5G49070" compartment="cell" initialAmount="0"/>
      <species id="AT5G48930" compartment="cell" initialAmount="0"/>
      <species id="AT5G48910" compartment="cell" initialAmount="0"/>
      <species id="AT5G49110" compartment="cell" initialAmount="0"/>
      <species id="AT5G49120" compartment="cell" initialAmount="0"/>
      <species id="AT5G49130" compartment="cell" initialAmount="0"/>
      <species id="AT5G49140" compartment="cell" initialAmount="0"/>
      <species id="AT5G49150" compartment="cell" initialAmount="0"/>
      <species id="AT5G49100" compartment="cell" initialAmount="0"/>
      <species id="AT5G49190" compartment="cell" initialAmount="0"/>
      <species id="AT5G49220" compartment="cell" initialAmount="0"/>
      <species id="AT5G49240" compartment="cell" initialAmount="0"/>
      <species id="AT5G49250" compartment="cell" initialAmount="0"/>
      <species id="AT5G49260" compartment="cell" initialAmount="0"/>
      <species id="AT5G49270" compartment="cell" initialAmount="0"/>
      <species id="AT5G49290" compartment="cell" initialAmount="0"/>
      <species id="AT5G49310" compartment="cell" initialAmount="0"/>
      <species id="AT5G48760" compartment="cell" initialAmount="0"/>
      <species id="AT5G48460" compartment="cell" initialAmount="0"/>
      <species id="AT5G48570" compartment="cell" initialAmount="0"/>
      <species id="AT5G48600" compartment="cell" initialAmount="0"/>
      <species id="AT5G48640" compartment="cell" initialAmount="0"/>
      <species id="AT5G48650" compartment="cell" initialAmount="0"/>
      <species id="AT5G48670" compartment="cell" initialAmount="0"/>
      <species id="AT5G48690" compartment="cell" initialAmount="0"/>
      <species id="AT5G48590" compartment="cell" initialAmount="0"/>
      <species id="AT5G48580" compartment="cell" initialAmount="0"/>
      <species id="AT5G48655" compartment="cell" initialAmount="0"/>
      <species id="AT5G48630" compartment="cell" initialAmount="0"/>
      <species id="AT5G48710" compartment="cell" initialAmount="0"/>
      <species id="AT5G48720" compartment="cell" initialAmount="0"/>
      <species id="AT5G48730" compartment="cell" initialAmount="0"/>
      <species id="AT5G48740" compartment="cell" initialAmount="0"/>
      <species id="AT5G48750" compartment="cell" initialAmount="0"/>
      <species id="AT5G48770" compartment="cell" initialAmount="0"/>
      <species id="AT5G48780" compartment="cell" initialAmount="0"/>
      <species id="AT5G48800" compartment="cell" initialAmount="0"/>
      <species id="AT5G48820" compartment="cell" initialAmount="0"/>
      <species id="AT5G48850" compartment="cell" initialAmount="0"/>
      <species id="AT5G48860" compartment="cell" initialAmount="0"/>
      <species id="AT5G48870" compartment="cell" initialAmount="0"/>
      <species id="AT5G48830" compartment="cell" initialAmount="0"/>
      <species id="AT5G48840" compartment="cell" initialAmount="0"/>
      <species id="AT5G48900" compartment="cell" initialAmount="0"/>
      <species id="AT5G48810" compartment="cell" initialAmount="0"/>
      <species id="AT5G48490" compartment="cell" initialAmount="0"/>
      <species id="AT5G48485" compartment="cell" initialAmount="0"/>
      <species id="AT5G48500" compartment="cell" initialAmount="0"/>
      <species id="AT5G48540" compartment="cell" initialAmount="0"/>
      <species id="AT5G48300" compartment="cell" initialAmount="0"/>
      <species id="AT5G48220" compartment="cell" initialAmount="0"/>
      <species id="AT5G48150" compartment="cell" initialAmount="0"/>
      <species id="AT5G48230" compartment="cell" initialAmount="0"/>
      <species id="AT5G48310" compartment="cell" initialAmount="0"/>
      <species id="AT4G15070_AT5G48320" compartment="cell" initialAmount="0"/>
      <species id="AT5G48330" compartment="cell" initialAmount="0"/>
      <species id="AT5G48340" compartment="cell" initialAmount="0"/>
      <species id="AT5G48350" compartment="cell" initialAmount="0"/>
      <species id="AT5G48360" compartment="cell" initialAmount="0"/>
      <species id="AT5G48370" compartment="cell" initialAmount="0"/>
      <species id="AT5G48380" compartment="cell" initialAmount="0"/>
      <species id="AT5G48390" compartment="cell" initialAmount="0"/>
      <species id="AT5G48400" compartment="cell" initialAmount="0"/>
      <species id="AT5G48410" compartment="cell" initialAmount="0"/>
      <species id="AT5G48420" compartment="cell" initialAmount="0"/>
      <species id="AT5G48430" compartment="cell" initialAmount="0"/>
      <species id="AT5G48450" compartment="cell" initialAmount="0"/>
      <species id="AT5G48520" compartment="cell" initialAmount="0"/>
      <species id="AT5G48530" compartment="cell" initialAmount="0"/>
      <species id="AT5G48550" compartment="cell" initialAmount="0"/>
      <species id="AT5G48560" compartment="cell" initialAmount="0"/>
      <species id="AT5G48470" compartment="cell" initialAmount="0"/>
      <species id="AT5G48480" compartment="cell" initialAmount="0"/>
      <species id="AT5G48270" compartment="cell" initialAmount="0"/>
      <species id="AT5G48280" compartment="cell" initialAmount="0"/>
      <species id="AT5G48180" compartment="cell" initialAmount="0"/>
      <species id="AT5G48140" compartment="cell" initialAmount="0"/>
      <species id="AT5G48290" compartment="cell" initialAmount="0"/>
      <species id="AT5G48210" compartment="cell" initialAmount="0"/>
      <species id="AT5G48175" compartment="cell" initialAmount="0"/>
      <species id="AT5G47770" compartment="cell" initialAmount="0"/>
      <species id="AT5G47910" compartment="cell" initialAmount="0"/>
      <species id="AT5G47750" compartment="cell" initialAmount="0"/>
      <species id="AT5G47780" compartment="cell" initialAmount="0"/>
      <species id="AT5G47810" compartment="cell" initialAmount="0"/>
      <species id="AT5G47950" compartment="cell" initialAmount="0"/>
      <species id="AT5G47970" compartment="cell" initialAmount="0"/>
      <species id="AT5G47980" compartment="cell" initialAmount="0"/>
      <species id="AT5G47960" compartment="cell" initialAmount="0"/>
      <species id="AT5G47990" compartment="cell" initialAmount="0"/>
      <species id="AT5G48000" compartment="cell" initialAmount="0"/>
      <species id="AT5G48010" compartment="cell" initialAmount="0"/>
      <species id="AT5G48050" compartment="cell" initialAmount="0"/>
      <species id="AT5G48060" compartment="cell" initialAmount="0"/>
      <species id="AT5G48070" compartment="cell" initialAmount="0"/>
      <species id="AT5G48080" compartment="cell" initialAmount="0"/>
      <species id="AT5G48090" compartment="cell" initialAmount="0"/>
      <species id="AT5G48100" compartment="cell" initialAmount="0"/>
      <species id="AT5G48110" compartment="cell" initialAmount="0"/>
      <species id="AT5G48120" compartment="cell" initialAmount="0"/>
      <species id="AT5G48020" compartment="cell" initialAmount="0"/>
      <species id="AT5G48030" compartment="cell" initialAmount="0"/>
      <species id="AT5G48130" compartment="cell" initialAmount="0"/>
      <species id="AT5G48170" compartment="cell" initialAmount="0"/>
      <species id="AT5G48200" compartment="cell" initialAmount="0"/>
      <species id="AT5G48250" compartment="cell" initialAmount="0"/>
      <species id="AT5G47890" compartment="cell" initialAmount="0"/>
      <species id="AT5G47930" compartment="cell" initialAmount="0"/>
      <species id="AT5G47840" compartment="cell" initialAmount="0"/>
      <species id="AT5G47880" compartment="cell" initialAmount="0"/>
      <species id="AT5G47530" compartment="cell" initialAmount="0"/>
      <species id="AT5G47540" compartment="cell" initialAmount="0"/>
      <species id="AT5G47600" compartment="cell" initialAmount="0"/>
      <species id="AT5G47630" compartment="cell" initialAmount="0"/>
      <species id="AT5G47670" compartment="cell" initialAmount="0"/>
      <species id="AT5G47560" compartment="cell" initialAmount="0"/>
      <species id="AT5G47680" compartment="cell" initialAmount="0"/>
      <species id="AT5G47620" compartment="cell" initialAmount="0"/>
      <species id="AT5G47610" compartment="cell" initialAmount="0"/>
      <species id="AT5G47570" compartment="cell" initialAmount="0"/>
      <species id="AT5G47635" compartment="cell" initialAmount="0"/>
      <species id="AT5G47455" compartment="cell" initialAmount="0"/>
      <species id="AT5G47550" compartment="cell" initialAmount="0"/>
      <species id="AT5G47640" compartment="cell" initialAmount="0"/>
      <species id="AT5G47650" compartment="cell" initialAmount="0"/>
      <species id="AT5G47580" compartment="cell" initialAmount="0"/>
      <species id="AT5G47710" compartment="cell" initialAmount="0"/>
      <species id="AT5G47700" compartment="cell" initialAmount="0"/>
      <species id="AT5G47730" compartment="cell" initialAmount="0"/>
      <species id="AT5G47740" compartment="cell" initialAmount="0"/>
      <species id="AT5G47790" compartment="cell" initialAmount="0"/>
      <species id="AT5G47800" compartment="cell" initialAmount="0"/>
      <species id="AT5G47820" compartment="cell" initialAmount="0"/>
      <species id="AT5G47830" compartment="cell" initialAmount="0"/>
      <species id="AT5G47850" compartment="cell" initialAmount="0"/>
      <species id="AT5G47900" compartment="cell" initialAmount="0"/>
      <species id="AT5G47920" compartment="cell" initialAmount="0"/>
      <species id="AT5G47940" compartment="cell" initialAmount="0"/>
      <species id="AT5G47720" compartment="cell" initialAmount="0"/>
      <species id="AT5G47760" compartment="cell" initialAmount="0"/>
      <species id="AT5G47870" compartment="cell" initialAmount="0"/>
      <species id="AT5G47340" compartment="cell" initialAmount="0"/>
      <species id="AT5G47360" compartment="cell" initialAmount="0"/>
      <species id="AT5G47380" compartment="cell" initialAmount="0"/>
      <species id="AT5G47400" compartment="cell" initialAmount="0"/>
      <species id="AT5G47410" compartment="cell" initialAmount="0"/>
      <species id="AT5G47420" compartment="cell" initialAmount="0"/>
      <species id="AT5G47430" compartment="cell" initialAmount="0"/>
      <species id="AT5G47440" compartment="cell" initialAmount="0"/>
      <species id="AT5G47450" compartment="cell" initialAmount="0"/>
      <species id="AT5G47350" compartment="cell" initialAmount="0"/>
      <species id="AT5G47200" compartment="cell" initialAmount="0"/>
      <species id="AT5G47240" compartment="cell" initialAmount="0"/>
      <species id="AT5G47220" compartment="cell" initialAmount="0"/>
      <species id="AT5G47390" compartment="cell" initialAmount="0"/>
      <species id="AT5G47180" compartment="cell" initialAmount="0"/>
      <species id="AT5G47210" compartment="cell" initialAmount="0"/>
      <species id="AT5G47190" compartment="cell" initialAmount="0"/>
      <species id="AT5G47230" compartment="cell" initialAmount="0"/>
      <species id="AT5G47320" compartment="cell" initialAmount="0"/>
      <species id="AT5G47370" compartment="cell" initialAmount="0"/>
      <species id="AT5G47435" compartment="cell" initialAmount="0"/>
      <species id="AT5G47460" compartment="cell" initialAmount="0"/>
      <species id="AT5G47470" compartment="cell" initialAmount="0"/>
      <species id="AT5G47480" compartment="cell" initialAmount="0"/>
      <species id="AT5G47490" compartment="cell" initialAmount="0"/>
      <species id="AT5G47500" compartment="cell" initialAmount="0"/>
      <species id="AT5G47510" compartment="cell" initialAmount="0"/>
      <species id="AT5G47520" compartment="cell" initialAmount="0"/>
      <species id="AT5G47280" compartment="cell" initialAmount="0"/>
      <species id="AT5G47310" compartment="cell" initialAmount="0"/>
      <species id="AT5G47330" compartment="cell" initialAmount="0"/>
      <species id="AT5G46860" compartment="cell" initialAmount="0"/>
      <species id="AT5G46910" compartment="cell" initialAmount="0"/>
      <species id="AT5G46920" compartment="cell" initialAmount="0"/>
      <species id="AT5G47010" compartment="cell" initialAmount="0"/>
      <species id="AT5G47020" compartment="cell" initialAmount="0"/>
      <species id="AT5G47040" compartment="cell" initialAmount="0"/>
      <species id="AT5G47050" compartment="cell" initialAmount="0"/>
      <species id="AT5G47060" compartment="cell" initialAmount="0"/>
      <species id="AT5G47070" compartment="cell" initialAmount="0"/>
      <species id="AT5G47000" compartment="cell" initialAmount="0"/>
      <species id="AT5G46960_AT5G46950" compartment="cell" initialAmount="0"/>
      <species id="AT5G46940" compartment="cell" initialAmount="0"/>
      <species id="AT5G47030" compartment="cell" initialAmount="0"/>
      <species id="AT5G47080" compartment="cell" initialAmount="0"/>
      <species id="AT5G47100" compartment="cell" initialAmount="0"/>
      <species id="AT5G47110" compartment="cell" initialAmount="0"/>
      <species id="AT5G47130" compartment="cell" initialAmount="0"/>
      <species id="AT5G47150" compartment="cell" initialAmount="0"/>
      <species id="AT5G47160" compartment="cell" initialAmount="0"/>
      <species id="AT5G47170" compartment="cell" initialAmount="0"/>
      <species id="AT5G47120" compartment="cell" initialAmount="0"/>
      <species id="AT5G47090" compartment="cell" initialAmount="0"/>
      <species id="AT5G47250" compartment="cell" initialAmount="0"/>
      <species id="AT5G47260" compartment="cell" initialAmount="0"/>
      <species id="AT5G47260" compartment="cell" initialAmount="0"/>
      <species id="AT5G46800" compartment="cell" initialAmount="0"/>
      <species id="AT5G46690" compartment="cell" initialAmount="0"/>
      <species id="AT5G46770" compartment="cell" initialAmount="0"/>
      <species id="AT5G46740" compartment="cell" initialAmount="0"/>
      <species id="AT5G46850" compartment="cell" initialAmount="0"/>
      <species id="AT5G46880" compartment="cell" initialAmount="0"/>
      <species id="AT5G46900_AT5G46890" compartment="cell" initialAmount="0"/>
      <species id="AT5G46470" compartment="cell" initialAmount="0"/>
      <species id="AT5G46500" compartment="cell" initialAmount="0"/>
      <species id="AT5G46510" compartment="cell" initialAmount="0"/>
      <species id="AT5G46520" compartment="cell" initialAmount="0"/>
      <species id="AT5G46540" compartment="cell" initialAmount="0"/>
      <species id="AT5G46550" compartment="cell" initialAmount="0"/>
      <species id="AT5G46260_AT5G46490" compartment="cell" initialAmount="0"/>
      <species id="AT5G46560" compartment="cell" initialAmount="0"/>
      <species id="AT5G46570" compartment="cell" initialAmount="0"/>
      <species id="AT5G46580" compartment="cell" initialAmount="0"/>
      <species id="AT5G46590" compartment="cell" initialAmount="0"/>
      <species id="AT5G46620" compartment="cell" initialAmount="0"/>
      <species id="AT5G46640" compartment="cell" initialAmount="0"/>
      <species id="AT5G46630" compartment="cell" initialAmount="0"/>
      <species id="AT5G46660" compartment="cell" initialAmount="0"/>
      <species id="AT5G46670" compartment="cell" initialAmount="0"/>
      <species id="AT5G46700" compartment="cell" initialAmount="0"/>
      <species id="AT5G46730" compartment="cell" initialAmount="0"/>
      <species id="AT5G46750" compartment="cell" initialAmount="0"/>
      <species id="AT5G46760" compartment="cell" initialAmount="0"/>
      <species id="AT5G46790" compartment="cell" initialAmount="0"/>
      <species id="AT5G46820_AT5G46810" compartment="cell" initialAmount="0"/>
      <species id="AT5G46830" compartment="cell" initialAmount="0"/>
      <species id="AT5G46780" compartment="cell" initialAmount="0"/>
      <species id="AT5G46840" compartment="cell" initialAmount="0"/>
      <species id="AT5G46710" compartment="cell" initialAmount="0"/>
      <species id="AT5G46680" compartment="cell" initialAmount="0"/>
      <species id="AT5G46795" compartment="cell" initialAmount="0"/>
      <species id="AT5G46450" compartment="cell" initialAmount="0"/>
      <species id="AT5G46460" compartment="cell" initialAmount="0"/>
      <species id="AT5G46470" compartment="cell" initialAmount="0"/>
      <species id="AT5G46120" compartment="cell" initialAmount="0"/>
      <species id="AT5G46140" compartment="cell" initialAmount="0"/>
      <species id="AT5G46160" compartment="cell" initialAmount="0"/>
      <species id="AT5G46180" compartment="cell" initialAmount="0"/>
      <species id="AT5G46200" compartment="cell" initialAmount="0"/>
      <species id="AT5G46020" compartment="cell" initialAmount="0"/>
      <species id="AT5G46210" compartment="cell" initialAmount="0"/>
      <species id="AT5G46190" compartment="cell" initialAmount="0"/>
      <species id="AT5G46030" compartment="cell" initialAmount="0"/>
      <species id="AT5G46150" compartment="cell" initialAmount="0"/>
      <species id="AT5G46110" compartment="cell" initialAmount="0"/>
      <species id="AT5G46115" compartment="cell" initialAmount="0"/>
      <species id="AT5G46240" compartment="cell" initialAmount="0"/>
      <species id="AT5G46230" compartment="cell" initialAmount="0"/>
      <species id="AT5G46270" compartment="cell" initialAmount="0"/>
      <species id="AT5G46280" compartment="cell" initialAmount="0"/>
      <species id="AT5G46300" compartment="cell" initialAmount="0"/>
      <species id="AT5G46310" compartment="cell" initialAmount="0"/>
      <species id="AT5G46320" compartment="cell" initialAmount="0"/>
      <species id="AT5G46330" compartment="cell" initialAmount="0"/>
      <species id="AT5G46350" compartment="cell" initialAmount="0"/>
      <species id="AT5G46360" compartment="cell" initialAmount="0"/>
      <species id="AT5G46370" compartment="cell" initialAmount="0"/>
      <species id="AT5G46390" compartment="cell" initialAmount="0"/>
      <species id="AT5G46400" compartment="cell" initialAmount="0"/>
      <species id="AT5G46410" compartment="cell" initialAmount="0"/>
      <species id="AT5G46440" compartment="cell" initialAmount="0"/>
      <species id="AT5G46290" compartment="cell" initialAmount="0"/>
      <species id="AT5G46295" compartment="cell" initialAmount="0"/>
      <species id="AT5G46250" compartment="cell" initialAmount="0"/>
      <species id="AT5G46420" compartment="cell" initialAmount="0"/>
      <species id="AT5G46340" compartment="cell" initialAmount="0"/>
      <species id="AT5G45800" compartment="cell" initialAmount="0"/>
      <species id="AT5G45810" compartment="cell" initialAmount="0"/>
      <species id="AT5G45820" compartment="cell" initialAmount="0"/>
      <species id="AT5G45830" compartment="cell" initialAmount="0"/>
      <species id="AT5G45670" compartment="cell" initialAmount="0"/>
      <species id="AT5G45760" compartment="cell" initialAmount="0"/>
      <species id="AT5G45750" compartment="cell" initialAmount="0"/>
      <species id="AT5G45690" compartment="cell" initialAmount="0"/>
      <species id="AT5G45840" compartment="cell" initialAmount="0"/>
      <species id="AT5G45850" compartment="cell" initialAmount="0"/>
      <species id="AT5G45890" compartment="cell" initialAmount="0"/>
      <species id="AT5G45920" compartment="cell" initialAmount="0"/>
      <species id="AT5G45930" compartment="cell" initialAmount="0"/>
      <species id="AT5G45950" compartment="cell" initialAmount="0"/>
      <species id="AT5G45980" compartment="cell" initialAmount="0"/>
      <species id="AT5G45940" compartment="cell" initialAmount="0"/>
      <species id="AT5G45960" compartment="cell" initialAmount="0"/>
      <species id="AT5G45910" compartment="cell" initialAmount="0"/>
      <species id="AT5G45880" compartment="cell" initialAmount="0"/>
      <species id="AT5G45900" compartment="cell" initialAmount="0"/>
      <species id="AT5G45970" compartment="cell" initialAmount="0"/>
      <species id="AT5G46000" compartment="cell" initialAmount="0"/>
      <species id="AT5G46010" compartment="cell" initialAmount="0"/>
      <species id="AT5G46040" compartment="cell" initialAmount="0"/>
      <species id="AT5G46050" compartment="cell" initialAmount="0"/>
      <species id="AT5G46070" compartment="cell" initialAmount="0"/>
      <species id="AT5G46080" compartment="cell" initialAmount="0"/>
      <species id="AT5G46100" compartment="cell" initialAmount="0"/>
      <species id="AT5G45710" compartment="cell" initialAmount="0"/>
      <species id="AT5G45770" compartment="cell" initialAmount="0"/>
      <species id="AT5G45780" compartment="cell" initialAmount="0"/>
      <species id="AT5G45790" compartment="cell" initialAmount="0"/>
      <species id="AT5G45400" compartment="cell" initialAmount="0"/>
      <species id="AT5G45460_AT5G45470" compartment="cell" initialAmount="0"/>
      <species id="AT5G45480" compartment="cell" initialAmount="0"/>
      <species id="AT5G45490_AT5G45440" compartment="cell" initialAmount="0"/>
      <species id="AT5G45500" compartment="cell" initialAmount="0"/>
      <species id="AT5G45510" compartment="cell" initialAmount="0"/>
      <species id="AT5G45530" compartment="cell" initialAmount="0"/>
      <species id="AT5G45540" compartment="cell" initialAmount="0"/>
      <species id="AT5G45560" compartment="cell" initialAmount="0"/>
      <species id="AT5G45570" compartment="cell" initialAmount="0"/>
      <species id="AT5G45390" compartment="cell" initialAmount="0"/>
      <species id="AT5G45550" compartment="cell" initialAmount="0"/>
      <species id="AT5G45410" compartment="cell" initialAmount="0"/>
      <species id="AT5G45430_AT5G45428" compartment="cell" initialAmount="0"/>
      <species id="AT5G45420" compartment="cell" initialAmount="0"/>
      <species id="AT5G45600" compartment="cell" initialAmount="0"/>
      <species id="AT5G45610" compartment="cell" initialAmount="0"/>
      <species id="AT5G45620" compartment="cell" initialAmount="0"/>
      <species id="AT5G45590" compartment="cell" initialAmount="0"/>
      <species id="AT5G45630" compartment="cell" initialAmount="0"/>
      <species id="AT5G45640" compartment="cell" initialAmount="0"/>
      <species id="AT5G45650" compartment="cell" initialAmount="0"/>
      <species id="AT5G45680" compartment="cell" initialAmount="0"/>
      <species id="AT5G45700" compartment="cell" initialAmount="0"/>
      <species id="AT5G45340" compartment="cell" initialAmount="0"/>
      <species id="AT5G45370" compartment="cell" initialAmount="0"/>
      <species id="AT5G45360" compartment="cell" initialAmount="0"/>
      <species id="AT5G45350" compartment="cell" initialAmount="0"/>
      <species id="AT5G45280" compartment="cell" initialAmount="0"/>
      <species id="AT5G45310" compartment="cell" initialAmount="0"/>
      <species id="AT5G45380" compartment="cell" initialAmount="0"/>
      <species id="AT5G45000" compartment="cell" initialAmount="0"/>
      <species id="AT5G45010" compartment="cell" initialAmount="0"/>
      <species id="AT5G45050" compartment="cell" initialAmount="0"/>
      <species id="AT5G45060" compartment="cell" initialAmount="0"/>
      <species id="AT5G45040" compartment="cell" initialAmount="0"/>
      <species id="AT5G44930" compartment="cell" initialAmount="0"/>
      <species id="AT5G45020" compartment="cell" initialAmount="0"/>
      <species id="AT5G45070" compartment="cell" initialAmount="0"/>
      <species id="AT5G45080" compartment="cell" initialAmount="0"/>
      <species id="AT5G45090" compartment="cell" initialAmount="0"/>
      <species id="AT5G45110" compartment="cell" initialAmount="0"/>
      <species id="AT5G45120" compartment="cell" initialAmount="0"/>
      <species id="AT5G45130" compartment="cell" initialAmount="0"/>
      <species id="AT5G45140" compartment="cell" initialAmount="0"/>
      <species id="AT5G45160" compartment="cell" initialAmount="0"/>
      <species id="AT5G45170" compartment="cell" initialAmount="0"/>
      <species id="AT5G45180" compartment="cell" initialAmount="0"/>
      <species id="AT5G45190" compartment="cell" initialAmount="0"/>
      <species id="AT5G45200" compartment="cell" initialAmount="0"/>
      <species id="AT5G45210" compartment="cell" initialAmount="0"/>
      <species id="AT5G45220" compartment="cell" initialAmount="0"/>
      <species id="AT5G45230" compartment="cell" initialAmount="0"/>
      <species id="AT5G45240" compartment="cell" initialAmount="0"/>
      <species id="AT5G45250" compartment="cell" initialAmount="0"/>
      <species id="AT5G45260" compartment="cell" initialAmount="0"/>
      <species id="AT5G45260" compartment="cell" initialAmount="0"/>
      <species id="AT5G45300" compartment="cell" initialAmount="0"/>
      <species id="AT5G45320" compartment="cell" initialAmount="0"/>
      <species id="AT5G44970" compartment="cell" initialAmount="0"/>
      <species id="AT5G44980" compartment="cell" initialAmount="0"/>
      <species id="AT5G44990" compartment="cell" initialAmount="0"/>
      <species id="AT5G44520" compartment="cell" initialAmount="0"/>
      <species id="AT5G44500" compartment="cell" initialAmount="0"/>
      <species id="AT5G44570" compartment="cell" initialAmount="0"/>
      <species id="AT5G44630" compartment="cell" initialAmount="0"/>
      <species id="AT5G44660" compartment="cell" initialAmount="0"/>
      <species id="AT5G44650" compartment="cell" initialAmount="0"/>
      <species id="AT5G44680" compartment="cell" initialAmount="0"/>
      <species id="AT5G44610" compartment="cell" initialAmount="0"/>
      <species id="AT5G44580" compartment="cell" initialAmount="0"/>
      <species id="AT5G44670" compartment="cell" initialAmount="0"/>
      <species id="AT5G44620" compartment="cell" initialAmount="0"/>
      <species id="AT5G44700" compartment="cell" initialAmount="0"/>
      <species id="AT5G44710" compartment="cell" initialAmount="0"/>
      <species id="AT5G44730" compartment="cell" initialAmount="0"/>
      <species id="AT5G44750" compartment="cell" initialAmount="0"/>
      <species id="AT5G44760" compartment="cell" initialAmount="0"/>
      <species id="AT5G44770" compartment="cell" initialAmount="0"/>
      <species id="AT5G44780" compartment="cell" initialAmount="0"/>
      <species id="AT5G44800" compartment="cell" initialAmount="0"/>
      <species id="AT5G44820" compartment="cell" initialAmount="0"/>
      <species id="AT5G44830_AT5G44840" compartment="cell" initialAmount="0"/>
      <species id="AT5G44850" compartment="cell" initialAmount="0"/>
      <species id="AT5G44860" compartment="cell" initialAmount="0"/>
      <species id="AT5G44720" compartment="cell" initialAmount="0"/>
      <species id="AT5G44785" compartment="cell" initialAmount="0"/>
      <species id="AT5G44790" compartment="cell" initialAmount="0"/>
      <species id="AT5G44740" compartment="cell" initialAmount="0"/>
      <species id="AT5G44870" compartment="cell" initialAmount="0"/>
      <species id="AT5G44880" compartment="cell" initialAmount="0"/>
      <species id="AT5G44900" compartment="cell" initialAmount="0"/>
      <species id="AT5G44910" compartment="cell" initialAmount="0"/>
      <species id="AT5G44920" compartment="cell" initialAmount="0"/>
      <species id="AT5G44160" compartment="cell" initialAmount="0"/>
      <species id="AT5G44190" compartment="cell" initialAmount="0"/>
      <species id="AT5G44200" compartment="cell" initialAmount="0"/>
      <species id="AT5G44130" compartment="cell" initialAmount="0"/>
      <species id="AT5G44280" compartment="cell" initialAmount="0"/>
      <species id="AT5G44310" compartment="cell" initialAmount="0"/>
      <species id="AT5G44320" compartment="cell" initialAmount="0"/>
      <species id="AT5G44330" compartment="cell" initialAmount="0"/>
      <species id="AT5G44350" compartment="cell" initialAmount="0"/>
      <species id="AT5G44360" compartment="cell" initialAmount="0"/>
      <species id="AT5G44370" compartment="cell" initialAmount="0"/>
      <species id="AT5G44380" compartment="cell" initialAmount="0"/>
      <species id="AT5G44400" compartment="cell" initialAmount="0"/>
      <species id="AT5G44410" compartment="cell" initialAmount="0"/>
      <species id="AT5G44300" compartment="cell" initialAmount="0"/>
      <species id="AT5G44340" compartment="cell" initialAmount="0"/>
      <species id="AT5G44290" compartment="cell" initialAmount="0"/>
      <species id="AT5G44390" compartment="cell" initialAmount="0"/>
      <species id="AT5G44420" compartment="cell" initialAmount="0"/>
      <species id="AT5G44440" compartment="cell" initialAmount="0"/>
      <species id="AT5G44450" compartment="cell" initialAmount="0"/>
      <species id="AT5G44460" compartment="cell" initialAmount="0"/>
      <species id="AT5G44470" compartment="cell" initialAmount="0"/>
      <species id="AT5G44480" compartment="cell" initialAmount="0"/>
      <species id="AT5G44510" compartment="cell" initialAmount="0"/>
      <species id="AT5G44530" compartment="cell" initialAmount="0"/>
      <species id="AT5G44560" compartment="cell" initialAmount="0"/>
      <species id="AT5G44550" compartment="cell" initialAmount="0"/>
      <species id="AT5G44270" compartment="cell" initialAmount="0"/>
      <species id="AT5G44110" compartment="cell" initialAmount="0"/>
      <species id="AT5G44250" compartment="cell" initialAmount="0"/>
      <species id="AT5G44260" compartment="cell" initialAmount="0"/>
      <species id="AT5G43920" compartment="cell" initialAmount="0"/>
      <species id="AT5G43960" compartment="cell" initialAmount="0"/>
      <species id="AT5G43980" compartment="cell" initialAmount="0"/>
      <species id="AT5G44010" compartment="cell" initialAmount="0"/>
      <species id="AT5G44030" compartment="cell" initialAmount="0"/>
      <species id="AT5G44050" compartment="cell" initialAmount="0"/>
      <species id="AT5G44060" compartment="cell" initialAmount="0"/>
      <species id="AT5G44020" compartment="cell" initialAmount="0"/>
      <species id="AT5G44080" compartment="cell" initialAmount="0"/>
      <species id="AT5G44000" compartment="cell" initialAmount="0"/>
      <species id="AT5G43970" compartment="cell" initialAmount="0"/>
      <species id="AT5G43940" compartment="cell" initialAmount="0"/>
      <species id="AT5G44070" compartment="cell" initialAmount="0"/>
      <species id="AT5G43930" compartment="cell" initialAmount="0"/>
      <species id="AT5G43990" compartment="cell" initialAmount="0"/>
      <species id="AT5G44090" compartment="cell" initialAmount="0"/>
      <species id="AT5G44120" compartment="cell" initialAmount="0"/>
      <species id="AT5G44140" compartment="cell" initialAmount="0"/>
      <species id="AT5G44150" compartment="cell" initialAmount="0"/>
      <species id="AT5G44170" compartment="cell" initialAmount="0"/>
      <species id="AT5G44180" compartment="cell" initialAmount="0"/>
      <species id="AT5G44210" compartment="cell" initialAmount="0"/>
      <species id="AT5G44230" compartment="cell" initialAmount="0"/>
      <species id="AT5G44240" compartment="cell" initialAmount="0"/>
      <species id="AT5G43745" compartment="cell" initialAmount="0"/>
      <species id="AT5G43860" compartment="cell" initialAmount="0"/>
      <species id="AT5G43710" compartment="cell" initialAmount="0"/>
      <species id="AT5G43880" compartment="cell" initialAmount="0"/>
      <species id="AT5G43890" compartment="cell" initialAmount="0"/>
      <species id="AT5G43900" compartment="cell" initialAmount="0"/>
      <species id="AT5G43910" compartment="cell" initialAmount="0"/>
      <species id="AT5G43520" compartment="cell" initialAmount="0"/>
      <species id="AT5G43530" compartment="cell" initialAmount="0"/>
      <species id="AT5G43550" compartment="cell" initialAmount="0"/>
      <species id="AT5G43560" compartment="cell" initialAmount="0"/>
      <species id="AT5G43580" compartment="cell" initialAmount="0"/>
      <species id="AT5G43590" compartment="cell" initialAmount="0"/>
      <species id="AT5G43600" compartment="cell" initialAmount="0"/>
      <species id="AT5G43610" compartment="cell" initialAmount="0"/>
      <species id="AT5G43640" compartment="cell" initialAmount="0"/>
      <species id="AT5G43670" compartment="cell" initialAmount="0"/>
      <species id="AT5G43680" compartment="cell" initialAmount="0"/>
      <species id="AT5G43690" compartment="cell" initialAmount="0"/>
      <species id="AT5G43700" compartment="cell" initialAmount="0"/>
      <species id="AT5G43730" compartment="cell" initialAmount="0"/>
      <species id="AT5G43770" compartment="cell" initialAmount="0"/>
      <species id="AT5G43780" compartment="cell" initialAmount="0"/>
      <species id="AT5G43790" compartment="cell" initialAmount="0"/>
      <species id="AT5G43800" compartment="cell" initialAmount="0"/>
      <species id="AT5G43810" compartment="cell" initialAmount="0"/>
      <species id="AT5G43820" compartment="cell" initialAmount="0"/>
      <species id="AT5G43840" compartment="cell" initialAmount="0"/>
      <species id="AT5G43870" compartment="cell" initialAmount="0"/>
      <species id="AT5G43720" compartment="cell" initialAmount="0"/>
      <species id="AT5G43750" compartment="cell" initialAmount="0"/>
      <species id="AT5G43830" compartment="cell" initialAmount="0"/>
      <species id="AT5G43850" compartment="cell" initialAmount="0"/>
      <species id="AT5G43760" compartment="cell" initialAmount="0"/>
      <species id="AT5G43740" compartment="cell" initialAmount="0"/>
      <species id="AT5G43450" compartment="cell" initialAmount="0"/>
      <species id="AT5G43380" compartment="cell" initialAmount="0"/>
      <species id="AT5G43500" compartment="cell" initialAmount="0"/>
      <species id="AT5G43440" compartment="cell" initialAmount="0"/>
      <species id="AT5G43080" compartment="cell" initialAmount="0"/>
      <species id="AT5G43100" compartment="cell" initialAmount="0"/>
      <species id="AT5G43110" compartment="cell" initialAmount="0"/>
      <species id="AT5G43120" compartment="cell" initialAmount="0"/>
      <species id="AT5G43130" compartment="cell" initialAmount="0"/>
      <species id="AT5G43150" compartment="cell" initialAmount="0"/>
      <species id="AT5G43160" compartment="cell" initialAmount="0"/>
      <species id="AT5G43180" compartment="cell" initialAmount="0"/>
      <species id="AT5G43140" compartment="cell" initialAmount="0"/>
      <species id="AT5G43070" compartment="cell" initialAmount="0"/>
      <species id="AT5G43170" compartment="cell" initialAmount="0"/>
      <species id="AT5G43190" compartment="cell" initialAmount="0"/>
      <species id="AT5G43200" compartment="cell" initialAmount="0"/>
      <species id="AT5G43230" compartment="cell" initialAmount="0"/>
      <species id="AT5G43230" compartment="cell" initialAmount="0"/>
      <species id="AT5G43270" compartment="cell" initialAmount="0"/>
      <species id="AT5G43280" compartment="cell" initialAmount="0"/>
      <species id="AT5G43310" compartment="cell" initialAmount="0"/>
      <species id="AT5G43330" compartment="cell" initialAmount="0"/>
      <species id="AT5G43260" compartment="cell" initialAmount="0"/>
      <species id="AT5G43320" compartment="cell" initialAmount="0"/>
      <species id="AT5G43340" compartment="cell" initialAmount="0"/>
      <species id="AT5G43360" compartment="cell" initialAmount="0"/>
      <species id="AT5G43350_AT5G43370" compartment="cell" initialAmount="0"/>
      <species id="AT5G43400_AT5G43390" compartment="cell" initialAmount="0"/>
      <species id="AT5G43410" compartment="cell" initialAmount="0"/>
      <species id="AT5G43480" compartment="cell" initialAmount="0"/>
      <species id="AT5G43490_AT5G48610" compartment="cell" initialAmount="0"/>
      <species id="AT5G43510_AT5G43518_AT5G43513" compartment="cell" initialAmount="0"/>
      <species id="AT5G43430" compartment="cell" initialAmount="0"/>
      <species id="AT5G43460" compartment="cell" initialAmount="0"/>
      <species id="AT5G42660" compartment="cell" initialAmount="0"/>
      <species id="AT5G42790" compartment="cell" initialAmount="0"/>
      <species id="AT5G42765" compartment="cell" initialAmount="0"/>
      <species id="AT5G42740" compartment="cell" initialAmount="0"/>
      <species id="AT5G42820" compartment="cell" initialAmount="0"/>
      <species id="AT5G42810" compartment="cell" initialAmount="0"/>
      <species id="AT5G42840" compartment="cell" initialAmount="0"/>
      <species id="AT5G42860" compartment="cell" initialAmount="0"/>
      <species id="AT5G42870" compartment="cell" initialAmount="0"/>
      <species id="AT5G42880" compartment="cell" initialAmount="0"/>
      <species id="AT5G42910" compartment="cell" initialAmount="0"/>
      <species id="AT5G42940" compartment="cell" initialAmount="0"/>
      <species id="AT5G42950" compartment="cell" initialAmount="0"/>
      <species id="AT5G43000" compartment="cell" initialAmount="0"/>
      <species id="AT5G42900" compartment="cell" initialAmount="0"/>
      <species id="AT5G42970" compartment="cell" initialAmount="0"/>
      <species id="AT5G42980" compartment="cell" initialAmount="0"/>
      <species id="AT5G42850" compartment="cell" initialAmount="0"/>
      <species id="AT5G42890" compartment="cell" initialAmount="0"/>
      <species id="AT5G42955" compartment="cell" initialAmount="0"/>
      <species id="AT5G43010" compartment="cell" initialAmount="0"/>
      <species id="AT5G42920" compartment="cell" initialAmount="0"/>
      <species id="AT5G42960" compartment="cell" initialAmount="0"/>
      <species id="AT5G42990" compartment="cell" initialAmount="0"/>
      <species id="AT5G43020" compartment="cell" initialAmount="0"/>
      <species id="AT5G43030" compartment="cell" initialAmount="0"/>
      <species id="AT5G43040" compartment="cell" initialAmount="0"/>
      <species id="AT5G43060" compartment="cell" initialAmount="0"/>
      <species id="AT5G42830" compartment="cell" initialAmount="0"/>
      <species id="AT5G42780" compartment="cell" initialAmount="0"/>
      <species id="AT5G42750" compartment="cell" initialAmount="0"/>
      <species id="AT5G42760" compartment="cell" initialAmount="0"/>
      <species id="AT5G42470" compartment="cell" initialAmount="0"/>
      <species id="AT5G42480" compartment="cell" initialAmount="0"/>
      <species id="AT5G42490" compartment="cell" initialAmount="0"/>
      <species id="AT5G42500_AT5G42510" compartment="cell" initialAmount="0"/>
      <species id="AT5G42560" compartment="cell" initialAmount="0"/>
      <species id="AT5G42380" compartment="cell" initialAmount="0"/>
      <species id="AT5G42350_AT5G42360" compartment="cell" initialAmount="0"/>
      <species id="AT5G42520" compartment="cell" initialAmount="0"/>
      <species id="AT5G42540" compartment="cell" initialAmount="0"/>
      <species id="AT5G42370" compartment="cell" initialAmount="0"/>
      <species id="AT5G42580" compartment="cell" initialAmount="0"/>
      <species id="AT5G42590" compartment="cell" initialAmount="0"/>
      <species id="AT5G42570" compartment="cell" initialAmount="0"/>
      <species id="AT5G42600" compartment="cell" initialAmount="0"/>
      <species id="AT5G42630" compartment="cell" initialAmount="0"/>
      <species id="AT5G42640" compartment="cell" initialAmount="0"/>
      <species id="AT5G42650" compartment="cell" initialAmount="0"/>
      <species id="AT5G42620" compartment="cell" initialAmount="0"/>
      <species id="AT5G42670" compartment="cell" initialAmount="0"/>
      <species id="AT5G42680" compartment="cell" initialAmount="0"/>
      <species id="AT5G42690" compartment="cell" initialAmount="0"/>
      <species id="AT5G42700" compartment="cell" initialAmount="0"/>
      <species id="AT5G42720" compartment="cell" initialAmount="0"/>
      <species id="AT5G42800" compartment="cell" initialAmount="0"/>
      <species id="AT5G42240" compartment="cell" initialAmount="0"/>
      <species id="AT5G42300" compartment="cell" initialAmount="0"/>
      <species id="AT5G42390" compartment="cell" initialAmount="0"/>
      <species id="AT5G42400" compartment="cell" initialAmount="0"/>
      <species id="AT5G42420" compartment="cell" initialAmount="0"/>
      <species id="AT5G42440" compartment="cell" initialAmount="0"/>
      <species id="AT5G42450" compartment="cell" initialAmount="0"/>
      <species id="AT5G42120" compartment="cell" initialAmount="0"/>
      <species id="AT5G42130" compartment="cell" initialAmount="0"/>
      <species id="AT5G42140" compartment="cell" initialAmount="0"/>
      <species id="AT5G42170" compartment="cell" initialAmount="0"/>
      <species id="AT5G42180" compartment="cell" initialAmount="0"/>
      <species id="AT5G42190" compartment="cell" initialAmount="0"/>
      <species id="AT5G42090" compartment="cell" initialAmount="0"/>
      <species id="AT5G42070" compartment="cell" initialAmount="0"/>
      <species id="AT5G42030" compartment="cell" initialAmount="0"/>
      <species id="AT5G42080" compartment="cell" initialAmount="0"/>
      <species id="AT5G42150" compartment="cell" initialAmount="0"/>
      <species id="AT5G42200" compartment="cell" initialAmount="0"/>
      <species id="AT5G42100" compartment="cell" initialAmount="0"/>
      <species id="AT5G41950" compartment="cell" initialAmount="0"/>
      <species id="AT5G42050" compartment="cell" initialAmount="0"/>
      <species id="AT5G41970" compartment="cell" initialAmount="0"/>
      <species id="AT5G41990_AT5G41992" compartment="cell" initialAmount="0"/>
      <species id="AT5G42220" compartment="cell" initialAmount="0"/>
      <species id="AT5G42230" compartment="cell" initialAmount="0"/>
      <species id="AT5G42250" compartment="cell" initialAmount="0"/>
      <species id="AT5G44640_AT5G42260" compartment="cell" initialAmount="0"/>
      <species id="AT5G42270" compartment="cell" initialAmount="0"/>
      <species id="AT5G42280" compartment="cell" initialAmount="0"/>
      <species id="AT5G42290" compartment="cell" initialAmount="0"/>
      <species id="AT5G42310" compartment="cell" initialAmount="0"/>
      <species id="AT5G42320" compartment="cell" initialAmount="0"/>
      <species id="AT5G42340" compartment="cell" initialAmount="0"/>
      <species id="AT5G42000" compartment="cell" initialAmount="0"/>
      <species id="AT5G42010" compartment="cell" initialAmount="0"/>
      <species id="AT5G42060" compartment="cell" initialAmount="0"/>
      <species id="AT5G42110" compartment="cell" initialAmount="0"/>
      <species id="AT5G41610" compartment="cell" initialAmount="0"/>
      <species id="AT5G41620" compartment="cell" initialAmount="0"/>
      <species id="AT5G41640" compartment="cell" initialAmount="0"/>
      <species id="AT5G41650" compartment="cell" initialAmount="0"/>
      <species id="AT5G41660" compartment="cell" initialAmount="0"/>
      <species id="AT5G41680" compartment="cell" initialAmount="0"/>
      <species id="AT5G41710" compartment="cell" initialAmount="0"/>
      <species id="AT5G41720" compartment="cell" initialAmount="0"/>
      <species id="AT5G41730" compartment="cell" initialAmount="0"/>
      <species id="AT5G41750_AT5G41740" compartment="cell" initialAmount="0"/>
      <species id="AT5G41700" compartment="cell" initialAmount="0"/>
      <species id="AT5G41670" compartment="cell" initialAmount="0"/>
      <species id="AT5G41600" compartment="cell" initialAmount="0"/>
      <species id="AT5G41685" compartment="cell" initialAmount="0"/>
      <species id="AT5G41770" compartment="cell" initialAmount="0"/>
      <species id="AT5G41780" compartment="cell" initialAmount="0"/>
      <species id="AT5G41790" compartment="cell" initialAmount="0"/>
      <species id="AT5G41820" compartment="cell" initialAmount="0"/>
      <species id="AT5G41850" compartment="cell" initialAmount="0"/>
      <species id="AT5G41860" compartment="cell" initialAmount="0"/>
      <species id="AT5G41870" compartment="cell" initialAmount="0"/>
      <species id="AT5G41880" compartment="cell" initialAmount="0"/>
      <species id="AT5G41890" compartment="cell" initialAmount="0"/>
      <species id="AT5G41900" compartment="cell" initialAmount="0"/>
      <species id="AT5G41920" compartment="cell" initialAmount="0"/>
      <species id="AT5G41940" compartment="cell" initialAmount="0"/>
      <species id="AT5G41760" compartment="cell" initialAmount="0"/>
      <species id="AT5G41800" compartment="cell" initialAmount="0"/>
      <species id="AT5G41810" compartment="cell" initialAmount="0"/>
      <species id="AT5G41960" compartment="cell" initialAmount="0"/>
      <species id="AT5G41580" compartment="cell" initialAmount="0"/>
      <species id="AT5G41250" compartment="cell" initialAmount="0"/>
      <species id="AT5G41050" compartment="cell" initialAmount="0"/>
      <species id="AT5G41040" compartment="cell" initialAmount="0"/>
      <species id="AT5G41060" compartment="cell" initialAmount="0"/>
      <species id="AT5G41210" compartment="cell" initialAmount="0"/>
      <species id="AT5G41150" compartment="cell" initialAmount="0"/>
      <species id="AT5G41260" compartment="cell" initialAmount="0"/>
      <species id="AT5G41280" compartment="cell" initialAmount="0"/>
      <species id="AT5G41310" compartment="cell" initialAmount="0"/>
      <species id="AT5G41320" compartment="cell" initialAmount="0"/>
      <species id="AT5G41330" compartment="cell" initialAmount="0"/>
      <species id="AT5G41340" compartment="cell" initialAmount="0"/>
      <species id="AT5G41440" compartment="cell" initialAmount="0"/>
      <species id="AT5G41450" compartment="cell" initialAmount="0"/>
      <species id="AT5G41460" compartment="cell" initialAmount="0"/>
      <species id="AT5G41480" compartment="cell" initialAmount="0"/>
      <species id="AT5G41490" compartment="cell" initialAmount="0"/>
      <species id="AT5G41400" compartment="cell" initialAmount="0"/>
      <species id="AT5G41360_AT5G41370" compartment="cell" initialAmount="0"/>
      <species id="AT5G41350" compartment="cell" initialAmount="0"/>
      <species id="AT5G41410" compartment="cell" initialAmount="0"/>
      <species id="AT5G41520" compartment="cell" initialAmount="0"/>
      <species id="AT5G41540" compartment="cell" initialAmount="0"/>
      <species id="AT5G41550" compartment="cell" initialAmount="0"/>
      <species id="AT5G41560" compartment="cell" initialAmount="0"/>
      <species id="AT5G41180" compartment="cell" initialAmount="0"/>
      <species id="AT5G41190" compartment="cell" initialAmount="0"/>
      <species id="AT5G41220_AT5G41240" compartment="cell" initialAmount="0"/>
      <species id="AT5G41240" compartment="cell" initialAmount="0"/>
      <species id="AT5G40870" compartment="cell" initialAmount="0"/>
      <species id="AT5G40880_AT5G49200" compartment="cell" initialAmount="0"/>
      <species id="AT5G40910" compartment="cell" initialAmount="0"/>
      <species id="AT5G40920" compartment="cell" initialAmount="0"/>
      <species id="AT5G40930" compartment="cell" initialAmount="0"/>
      <species id="AT5G40940" compartment="cell" initialAmount="0"/>
      <species id="AT5G40810" compartment="cell" initialAmount="0"/>
      <species id="AT5G40850" compartment="cell" initialAmount="0"/>
      <species id="AT5G40840" compartment="cell" initialAmount="0"/>
      <species id="AT5G40890" compartment="cell" initialAmount="0"/>
      <species id="AT5G40820" compartment="cell" initialAmount="0"/>
      <species id="AT5G40960" compartment="cell" initialAmount="0"/>
      <species id="AT5G40970" compartment="cell" initialAmount="0"/>
      <species id="AT5G40950" compartment="cell" initialAmount="0"/>
      <species id="AT5G40980" compartment="cell" initialAmount="0"/>
      <species id="AT5G40990" compartment="cell" initialAmount="0"/>
      <species id="AT5G41000" compartment="cell" initialAmount="0"/>
      <species id="AT5G41010" compartment="cell" initialAmount="0"/>
      <species id="AT5G41070" compartment="cell" initialAmount="0"/>
      <species id="AT5G41080" compartment="cell" initialAmount="0"/>
      <species id="AT5G41090" compartment="cell" initialAmount="0"/>
      <species id="AT5G41100" compartment="cell" initialAmount="0"/>
      <species id="AT5G41140" compartment="cell" initialAmount="0"/>
      <species id="AT5G41170" compartment="cell" initialAmount="0"/>
      <species id="AT5G40660" compartment="cell" initialAmount="0"/>
      <species id="AT5G40650" compartment="cell" initialAmount="0"/>
      <species id="AT5G40770" compartment="cell" initialAmount="0"/>
      <species id="AT5G40740" compartment="cell" initialAmount="0"/>
      <species id="AT5G40780" compartment="cell" initialAmount="0"/>
      <species id="AT5G40830" compartment="cell" initialAmount="0"/>
      <species id="AT5G40350" compartment="cell" initialAmount="0"/>
      <species id="AT5G40360" compartment="cell" initialAmount="0"/>
      <species id="AT5G40440" compartment="cell" initialAmount="0"/>
      <species id="AT5G40430" compartment="cell" initialAmount="0"/>
      <species id="AT5G40420" compartment="cell" initialAmount="0"/>
      <species id="AT5G40480" compartment="cell" initialAmount="0"/>
      <species id="AT5G40500" compartment="cell" initialAmount="0"/>
      <species id="AT5G40520" compartment="cell" initialAmount="0"/>
      <species id="AT5G40490" compartment="cell" initialAmount="0"/>
      <species id="AT5G40510" compartment="cell" initialAmount="0"/>
      <species id="AT5G40470" compartment="cell" initialAmount="0"/>
      <species id="AT5G40530" compartment="cell" initialAmount="0"/>
      <species id="AT5G40540" compartment="cell" initialAmount="0"/>
      <species id="AT5G40550" compartment="cell" initialAmount="0"/>
      <species id="AT5G40560" compartment="cell" initialAmount="0"/>
      <species id="AT5G40590" compartment="cell" initialAmount="0"/>
      <species id="AT5G40600" compartment="cell" initialAmount="0"/>
      <species id="AT5G40610" compartment="cell" initialAmount="0"/>
      <species id="AT5G40630" compartment="cell" initialAmount="0"/>
      <species id="AT5G40640" compartment="cell" initialAmount="0"/>
      <species id="AT5G40680" compartment="cell" initialAmount="0"/>
      <species id="AT5G40710" compartment="cell" initialAmount="0"/>
      <species id="AT5G40750" compartment="cell" initialAmount="0"/>
      <species id="AT5G40760" compartment="cell" initialAmount="0"/>
      <species id="AT5G40670" compartment="cell" initialAmount="0"/>
      <species id="AT5G40580" compartment="cell" initialAmount="0"/>
      <species id="AT5G40730" compartment="cell" initialAmount="0"/>
      <species id="AT5G40645" compartment="cell" initialAmount="0"/>
      <species id="AT5G40690" compartment="cell" initialAmount="0"/>
      <species id="AT5G40450" compartment="cell" initialAmount="0"/>
      <species id="AT5G40460" compartment="cell" initialAmount="0"/>
      <species id="AT5G40370" compartment="cell" initialAmount="0"/>
      <species id="AT5G40040" compartment="cell" initialAmount="0"/>
      <species id="AT5G40050" compartment="cell" initialAmount="0"/>
      <species id="AT5G39860" compartment="cell" initialAmount="0"/>
      <species id="AT5G39890" compartment="cell" initialAmount="0"/>
      <species id="AT5G39950" compartment="cell" initialAmount="0"/>
      <species id="AT5G40060" compartment="cell" initialAmount="0"/>
      <species id="AT5G40070" compartment="cell" initialAmount="0"/>
      <species id="AT5G40090" compartment="cell" initialAmount="0"/>
      <species id="AT5G40100" compartment="cell" initialAmount="0"/>
      <species id="AT5G40130" compartment="cell" initialAmount="0"/>
      <species id="AT5G40140" compartment="cell" initialAmount="0"/>
      <species id="AT5G40150" compartment="cell" initialAmount="0"/>
      <species id="AT5G40170" compartment="cell" initialAmount="0"/>
      <species id="AT5G40180" compartment="cell" initialAmount="0"/>
      <species id="AT5G40190" compartment="cell" initialAmount="0"/>
      <species id="AT5G40200" compartment="cell" initialAmount="0"/>
      <species id="AT5G40230" compartment="cell" initialAmount="0"/>
      <species id="AT5G40250" compartment="cell" initialAmount="0"/>
      <species id="AT5G40290" compartment="cell" initialAmount="0"/>
      <species id="AT5G40300" compartment="cell" initialAmount="0"/>
      <species id="AT5G40260" compartment="cell" initialAmount="0"/>
      <species id="AT5G40155" compartment="cell" initialAmount="0"/>
      <species id="AT5G40270" compartment="cell" initialAmount="0"/>
      <species id="AT5G40160" compartment="cell" initialAmount="0"/>
      <species id="AT5G40280" compartment="cell" initialAmount="0"/>
      <species id="AT5G40210" compartment="cell" initialAmount="0"/>
      <species id="AT5G40320" compartment="cell" initialAmount="0"/>
      <species id="AT5G40330" compartment="cell" initialAmount="0"/>
      <species id="AT5G40340" compartment="cell" initialAmount="0"/>
      <species id="AT5G40380" compartment="cell" initialAmount="0"/>
      <species id="AT5G40390" compartment="cell" initialAmount="0"/>
      <species id="AT5G40410" compartment="cell" initialAmount="0"/>
      <species id="AT5G39620" compartment="cell" initialAmount="0"/>
      <species id="AT5G39700" compartment="cell" initialAmount="0"/>
      <species id="AT5G39660" compartment="cell" initialAmount="0"/>
      <species id="AT5G39570" compartment="cell" initialAmount="0"/>
      <species id="AT5G39670" compartment="cell" initialAmount="0"/>
      <species id="AT5G39785" compartment="cell" initialAmount="0"/>
      <species id="AT5G39750_AT5G39810" compartment="cell" initialAmount="0"/>
      <species id="AT5G39820" compartment="cell" initialAmount="0"/>
      <species id="AT5G39830" compartment="cell" initialAmount="0"/>
      <species id="AT5G39760" compartment="cell" initialAmount="0"/>
      <species id="AT5G39785" compartment="cell" initialAmount="0"/>
      <species id="AT5G40080_AT5G39800" compartment="cell" initialAmount="0"/>
      <species id="AT5G39790" compartment="cell" initialAmount="0"/>
      <species id="AT5G39840" compartment="cell" initialAmount="0"/>
      <species id="AT5G39850" compartment="cell" initialAmount="0"/>
      <species id="AT5G39870" compartment="cell" initialAmount="0"/>
      <species id="AT5G39880" compartment="cell" initialAmount="0"/>
      <species id="AT5G39900" compartment="cell" initialAmount="0"/>
      <species id="AT5G39910" compartment="cell" initialAmount="0"/>
      <species id="AT5G39930" compartment="cell" initialAmount="0"/>
      <species id="AT5G39940" compartment="cell" initialAmount="0"/>
      <species id="AT5G39960" compartment="cell" initialAmount="0"/>
      <species id="AT5G39970" compartment="cell" initialAmount="0"/>
      <species id="AT5G39980" compartment="cell" initialAmount="0"/>
      <species id="AT5G39990" compartment="cell" initialAmount="0"/>
      <species id="AT5G40010" compartment="cell" initialAmount="0"/>
      <species id="AT5G40020" compartment="cell" initialAmount="0"/>
      <species id="AT5G40030" compartment="cell" initialAmount="0"/>
      <species id="AT5G39730" compartment="cell" initialAmount="0"/>
      <species id="AT5G39590" compartment="cell" initialAmount="0"/>
      <species id="AT5G39600" compartment="cell" initialAmount="0"/>
      <species id="AT5G39370" compartment="cell" initialAmount="0"/>
      <species id="AT5G39380" compartment="cell" initialAmount="0"/>
      <species id="AT5G39390" compartment="cell" initialAmount="0"/>
      <species id="AT5G39400" compartment="cell" initialAmount="0"/>
      <species id="AT5G39420" compartment="cell" initialAmount="0"/>
      <species id="AT5G39430" compartment="cell" initialAmount="0"/>
      <species id="AT5G39440" compartment="cell" initialAmount="0"/>
      <species id="AT5G39490_AT5G39480" compartment="cell" initialAmount="0"/>
      <species id="AT5G39500" compartment="cell" initialAmount="0"/>
      <species id="AT5G39510" compartment="cell" initialAmount="0"/>
      <species id="AT5G39520" compartment="cell" initialAmount="0"/>
      <species id="AT5G39540_AT1G50870" compartment="cell" initialAmount="0"/>
      <species id="AT5G39410" compartment="cell" initialAmount="0"/>
      <species id="AT1G66040_AT1G66050_AT5G39550" compartment="cell" initialAmount="0"/>
      <species id="AT5G39560" compartment="cell" initialAmount="0"/>
      <species id="AT5G39580" compartment="cell" initialAmount="0"/>
      <species id="AT5G39630" compartment="cell" initialAmount="0"/>
      <species id="AT5G39640" compartment="cell" initialAmount="0"/>
      <species id="AT5G39680" compartment="cell" initialAmount="0"/>
      <species id="AT5G39690_AT3G56530" compartment="cell" initialAmount="0"/>
      <species id="AT5G39710" compartment="cell" initialAmount="0"/>
      <species id="AT5G39720" compartment="cell" initialAmount="0"/>
      <species id="AT5G39740" compartment="cell" initialAmount="0"/>
      <species id="AT5G39610" compartment="cell" initialAmount="0"/>
      <species id="AT5G39650" compartment="cell" initialAmount="0"/>
      <species id="AT5G39320" compartment="cell" initialAmount="0"/>
      <species id="AT5G39350" compartment="cell" initialAmount="0"/>
      <species id="AT5G39360" compartment="cell" initialAmount="0"/>
      <species id="AT5G39210" compartment="cell" initialAmount="0"/>
      <species id="AT5G39340" compartment="cell" initialAmount="0"/>
      <species id="AT5G39160_AT5G39190_AT5G39130" compartment="cell" initialAmount="0"/>
      <species id="AT5G38890" compartment="cell" initialAmount="0"/>
      <species id="AT5G38910" compartment="cell" initialAmount="0"/>
      <species id="AT5G38940_AT5G38930" compartment="cell" initialAmount="0"/>
      <species id="AT5G38950" compartment="cell" initialAmount="0"/>
      <species id="AT5G38960" compartment="cell" initialAmount="0"/>
      <species id="AT5G38990_AT5G39000" compartment="cell" initialAmount="0"/>
      <species id="AT5G38900" compartment="cell" initialAmount="0"/>
      <species id="AT5G38980" compartment="cell" initialAmount="0"/>
      <species id="AT5G38895" compartment="cell" initialAmount="0"/>
      <species id="AT5G38970" compartment="cell" initialAmount="0"/>
      <species id="AT5G39020" compartment="cell" initialAmount="0"/>
      <species id="AT5G39030" compartment="cell" initialAmount="0"/>
      <species id="AT5G39040" compartment="cell" initialAmount="0"/>
      <species id="AT5G39070" compartment="cell" initialAmount="0"/>
      <species id="AT5G39090" compartment="cell" initialAmount="0"/>
      <species id="AT5G39110_AT5G39150_AT5G39120_AT5G39180" compartment="cell" initialAmount="0"/>
      <species id="AT5G39130" compartment="cell" initialAmount="0"/>
      <species id="AT5G39080" compartment="cell" initialAmount="0"/>
      <species id="AT5G39050" compartment="cell" initialAmount="0"/>
      <species id="AT5G39100" compartment="cell" initialAmount="0"/>
      <species id="AT5G39200_AT5G39140_AT5G39170" compartment="cell" initialAmount="0"/>
      <species id="AT5G39220" compartment="cell" initialAmount="0"/>
      <species id="AT5G39230" compartment="cell" initialAmount="0"/>
      <species id="AT5G39250" compartment="cell" initialAmount="0"/>
      <species id="AT5G39260" compartment="cell" initialAmount="0"/>
      <species id="AT5G39270_AT5G39290" compartment="cell" initialAmount="0"/>
      <species id="AT5G39280_AT5G39300" compartment="cell" initialAmount="0"/>
      <species id="AT5G39310" compartment="cell" initialAmount="0"/>
      <species id="AT5G38850" compartment="cell" initialAmount="0"/>
      <species id="AT5G38870" compartment="cell" initialAmount="0"/>
      <species id="AT5G38880" compartment="cell" initialAmount="0"/>
      <species id="AT5G38370" compartment="cell" initialAmount="0"/>
      <species id="AT5G38380" compartment="cell" initialAmount="0"/>
      <species id="AT5G38390" compartment="cell" initialAmount="0"/>
      <species id="AT5G38510" compartment="cell" initialAmount="0"/>
      <species id="AT5G38500" compartment="cell" initialAmount="0"/>
      <species id="AT5G38470" compartment="cell" initialAmount="0"/>
      <species id="AT5G38460" compartment="cell" initialAmount="0"/>
      <species id="AT5G38480" compartment="cell" initialAmount="0"/>
      <species id="AT5G38530" compartment="cell" initialAmount="0"/>
      <species id="AT5G38550_AT5G38540" compartment="cell" initialAmount="0"/>
      <species id="AT5G38580" compartment="cell" initialAmount="0"/>
      <species id="AT5G38610" compartment="cell" initialAmount="0"/>
      <species id="AT5G38660" compartment="cell" initialAmount="0"/>
      <species id="AT5G38670" compartment="cell" initialAmount="0"/>
      <species id="AT5G38690" compartment="cell" initialAmount="0"/>
      <species id="AT5G38700" compartment="cell" initialAmount="0"/>
      <species id="AT5G38630" compartment="cell" initialAmount="0"/>
      <species id="AT5G38520" compartment="cell" initialAmount="0"/>
      <species id="AT5G38650" compartment="cell" initialAmount="0"/>
      <species id="AT5G38560" compartment="cell" initialAmount="0"/>
      <species id="AT5G38710" compartment="cell" initialAmount="0"/>
      <species id="AT5G38720" compartment="cell" initialAmount="0"/>
      <species id="AT5G38730" compartment="cell" initialAmount="0"/>
      <species id="AT5G38750" compartment="cell" initialAmount="0"/>
      <species id="AT5G38770" compartment="cell" initialAmount="0"/>
      <species id="AT5G38780" compartment="cell" initialAmount="0"/>
      <species id="AT5G38790" compartment="cell" initialAmount="0"/>
      <species id="AT5G38800" compartment="cell" initialAmount="0"/>
      <species id="AT5G38820" compartment="cell" initialAmount="0"/>
      <species id="AT5G38760" compartment="cell" initialAmount="0"/>
      <species id="AT5G38830" compartment="cell" initialAmount="0"/>
      <species id="AT5G38840" compartment="cell" initialAmount="0"/>
      <species id="AT5G38120" compartment="cell" initialAmount="0"/>
      <species id="AT5G38130" compartment="cell" initialAmount="0"/>
      <species id="AT5G38140" compartment="cell" initialAmount="0"/>
      <species id="AT5G38035" compartment="cell" initialAmount="0"/>
      <species id="AT5G38110" compartment="cell" initialAmount="0"/>
      <species id="AT5G38030" compartment="cell" initialAmount="0"/>
      <species id="AT5G38150" compartment="cell" initialAmount="0"/>
      <species id="AT5G38160" compartment="cell" initialAmount="0"/>
      <species id="AT5G38170" compartment="cell" initialAmount="0"/>
      <species id="AT5G38180" compartment="cell" initialAmount="0"/>
      <species id="AT5G38210" compartment="cell" initialAmount="0"/>
      <species id="AT5G38220" compartment="cell" initialAmount="0"/>
      <species id="AT5G38250_AT5G38240" compartment="cell" initialAmount="0"/>
      <species id="AT5G38260" compartment="cell" initialAmount="0"/>
      <species id="AT5G38290" compartment="cell" initialAmount="0"/>
      <species id="AT5G38300" compartment="cell" initialAmount="0"/>
      <species id="AT5G38195" compartment="cell" initialAmount="0"/>
      <species id="AT5G38280" compartment="cell" initialAmount="0"/>
      <species id="AT5G38310" compartment="cell" initialAmount="0"/>
      <species id="AT5G38320" compartment="cell" initialAmount="0"/>
      <species id="AT5G38330" compartment="cell" initialAmount="0"/>
      <species id="AT5G38340" compartment="cell" initialAmount="0"/>
      <species id="AT5G38350" compartment="cell" initialAmount="0"/>
      <species id="AT5G38360" compartment="cell" initialAmount="0"/>
      <species id="AT5G38400" compartment="cell" initialAmount="0"/>
      <species id="AT5G38440" compartment="cell" initialAmount="0"/>
      <species id="AT5G38450" compartment="cell" initialAmount="0"/>
      <species id="AT5G38020" compartment="cell" initialAmount="0"/>
      <species id="AT5G38040" compartment="cell" initialAmount="0"/>
      <species id="AT5G38070" compartment="cell" initialAmount="0"/>
      <species id="AT5G38080" compartment="cell" initialAmount="0"/>
      <species id="AT5G37620" compartment="cell" initialAmount="0"/>
      <species id="AT5G37630" compartment="cell" initialAmount="0"/>
      <species id="AT5G37640" compartment="cell" initialAmount="0"/>
      <species id="AT5G37660" compartment="cell" initialAmount="0"/>
      <species id="AT5G37670" compartment="cell" initialAmount="0"/>
      <species id="AT5G37690" compartment="cell" initialAmount="0"/>
      <species id="AT5G37710" compartment="cell" initialAmount="0"/>
      <species id="AT5G37730" compartment="cell" initialAmount="0"/>
      <species id="AT5G37680" compartment="cell" initialAmount="0"/>
      <species id="AT5G37740" compartment="cell" initialAmount="0"/>
      <species id="AT5G37600" compartment="cell" initialAmount="0"/>
      <species id="AT5G37780" compartment="cell" initialAmount="0"/>
      <species id="AT5G37770" compartment="cell" initialAmount="0"/>
      <species id="AT5G37810_AT5G37820" compartment="cell" initialAmount="0"/>
      <species id="AT5G37830" compartment="cell" initialAmount="0"/>
      <species id="AT5G37840" compartment="cell" initialAmount="0"/>
      <species id="AT5G37860" compartment="cell" initialAmount="0"/>
      <species id="AT5G37790" compartment="cell" initialAmount="0"/>
      <species id="AT5G37850" compartment="cell" initialAmount="0"/>
      <species id="AT5G37870" compartment="cell" initialAmount="0"/>
      <species id="AT5G37880" compartment="cell" initialAmount="0"/>
      <species id="AT5G37890" compartment="cell" initialAmount="0"/>
      <species id="AT5G37900" compartment="cell" initialAmount="0"/>
      <species id="AT5G37910" compartment="cell" initialAmount="0"/>
      <species id="AT5G37930" compartment="cell" initialAmount="0"/>
      <species id="AT5G38010_AT5G37950" compartment="cell" initialAmount="0"/>
      <species id="AT5G37960" compartment="cell" initialAmount="0"/>
      <species id="AT5G37970" compartment="cell" initialAmount="0"/>
      <species id="AT5G37990" compartment="cell" initialAmount="0"/>
      <species id="AT5G37940_AT5G38000" compartment="cell" initialAmount="0"/>
      <species id="AT5G37980" compartment="cell" initialAmount="0"/>
      <species id="AT5G37610" compartment="cell" initialAmount="0"/>
      <species id="AT5G37210" compartment="cell" initialAmount="0"/>
      <species id="AT5G37230" compartment="cell" initialAmount="0"/>
      <species id="AT5G37240" compartment="cell" initialAmount="0"/>
      <species id="AT5G37260" compartment="cell" initialAmount="0"/>
      <species id="AT5G37280" compartment="cell" initialAmount="0"/>
      <species id="AT5G37310" compartment="cell" initialAmount="0"/>
      <species id="AT5G37360" compartment="cell" initialAmount="0"/>
      <species id="AT5G37370" compartment="cell" initialAmount="0"/>
      <species id="AT5G37290" compartment="cell" initialAmount="0"/>
      <species id="AT5G37380" compartment="cell" initialAmount="0"/>
      <species id="AT5G37300" compartment="cell" initialAmount="0"/>
      <species id="AT5G37420" compartment="cell" initialAmount="0"/>
      <species id="AT5G37750_AT5G37440" compartment="cell" initialAmount="0"/>
      <species id="AT5G37450" compartment="cell" initialAmount="0"/>
      <species id="AT5G37490" compartment="cell" initialAmount="0"/>
      <species id="AT5G37500" compartment="cell" initialAmount="0"/>
      <species id="AT5G37520" compartment="cell" initialAmount="0"/>
      <species id="AT5G37530" compartment="cell" initialAmount="0"/>
      <species id="AT5G37550" compartment="cell" initialAmount="0"/>
      <species id="AT5G37560" compartment="cell" initialAmount="0"/>
      <species id="AT5G37570" compartment="cell" initialAmount="0"/>
      <species id="AT5G37480" compartment="cell" initialAmount="0"/>
      <species id="AT5G37540" compartment="cell" initialAmount="0"/>
      <species id="AT5G37510" compartment="cell" initialAmount="0"/>
      <species id="AT5G37580" compartment="cell" initialAmount="0"/>
      <species id="AT5G37590" compartment="cell" initialAmount="0"/>
      <species id="AT5G52090_AT5G37150" compartment="cell" initialAmount="0"/>
      <species id="AT5G37160" compartment="cell" initialAmount="0"/>
      <species id="AT5G37170" compartment="cell" initialAmount="0"/>
      <species id="AT5G37180" compartment="cell" initialAmount="0"/>
      <species id="AT5G36840" compartment="cell" initialAmount="0"/>
      <species id="AT5G36870" compartment="cell" initialAmount="0"/>
      <species id="AT5G36890" compartment="cell" initialAmount="0"/>
      <species id="AT5G36900" compartment="cell" initialAmount="0"/>
      <species id="AT5G36880" compartment="cell" initialAmount="0"/>
      <species id="AT5G36930" compartment="cell" initialAmount="0"/>
      <species id="AT5G36940" compartment="cell" initialAmount="0"/>
      <species id="AT5G36950" compartment="cell" initialAmount="0"/>
      <species id="AT5G36960" compartment="cell" initialAmount="0"/>
      <species id="AT5G36990" compartment="cell" initialAmount="0"/>
      <species id="AT5G37010" compartment="cell" initialAmount="0"/>
      <species id="AT5G36910" compartment="cell" initialAmount="0"/>
      <species id="AT5G37030" compartment="cell" initialAmount="0"/>
      <species id="AT5G37040" compartment="cell" initialAmount="0"/>
      <species id="AT5G37050" compartment="cell" initialAmount="0"/>
      <species id="AT5G37060" compartment="cell" initialAmount="0"/>
      <species id="AT5G37055" compartment="cell" initialAmount="0"/>
      <species id="AT5G37020" compartment="cell" initialAmount="0"/>
      <species id="AT5G37070" compartment="cell" initialAmount="0"/>
      <species id="AT5G37080" compartment="cell" initialAmount="0"/>
      <species id="AT5G37090" compartment="cell" initialAmount="0"/>
      <species id="AT5G37110" compartment="cell" initialAmount="0"/>
      <species id="AT5G37130" compartment="cell" initialAmount="0"/>
      <species id="AT5G37140" compartment="cell" initialAmount="0"/>
      <species id="AT5G36790_AT5G36700" compartment="cell" initialAmount="0"/>
      <species id="AT5G36710_AT5G36800" compartment="cell" initialAmount="0"/>
      <species id="AT5G36720_AT5G36805" compartment="cell" initialAmount="0"/>
      <species id="AT5G36650" compartment="cell" initialAmount="0"/>
      <species id="AT5G36770_AT5G36680" compartment="cell" initialAmount="0"/>
      <species id="AT5G36737_AT5G36660" compartment="cell" initialAmount="0"/>
      <species id="AT5G36722_AT5G36810" compartment="cell" initialAmount="0"/>
      <species id="AT5G35830" compartment="cell" initialAmount="0"/>
      <species id="AT5G35840" compartment="cell" initialAmount="0"/>
      <species id="AT5G35870" compartment="cell" initialAmount="0"/>
      <species id="AT5G35880" compartment="cell" initialAmount="0"/>
      <species id="AT5G35890" compartment="cell" initialAmount="0"/>
      <species id="AT5G35900" compartment="cell" initialAmount="0"/>
      <species id="AT5G35910" compartment="cell" initialAmount="0"/>
      <species id="AT5G35920" compartment="cell" initialAmount="0"/>
      <species id="AT5G35930" compartment="cell" initialAmount="0"/>
      <species id="AT5G35940" compartment="cell" initialAmount="0"/>
      <species id="AT5G35960" compartment="cell" initialAmount="0"/>
      <species id="AT5G35970" compartment="cell" initialAmount="0"/>
      <species id="AT5G35980" compartment="cell" initialAmount="0"/>
      <species id="AT5G35980" compartment="cell" initialAmount="0"/>
      <species id="AT3G61730_AT5G36000" compartment="cell" initialAmount="0"/>
      <species id="AT1G35080_AT5G36070" compartment="cell" initialAmount="0"/>
      <species id="AT5G36080" compartment="cell" initialAmount="0"/>
      <species id="AT5G36090" compartment="cell" initialAmount="0"/>
      <species id="AT5G36130_AT5G36110" compartment="cell" initialAmount="0"/>
      <species id="AT5G36140" compartment="cell" initialAmount="0"/>
      <species id="AT5G36150" compartment="cell" initialAmount="0"/>
      <species id="AT5G36160" compartment="cell" initialAmount="0"/>
      <species id="AT5G36190" compartment="cell" initialAmount="0"/>
      <species id="AT5G36210" compartment="cell" initialAmount="0"/>
      <species id="AT5G36170" compartment="cell" initialAmount="0"/>
      <species id="AT5G36740_AT5G36670" compartment="cell" initialAmount="0"/>
      <species id="AT5G35750" compartment="cell" initialAmount="0"/>
      <species id="AT5G35790" compartment="cell" initialAmount="0"/>
      <species id="AT5G35800" compartment="cell" initialAmount="0"/>
      <species id="AT5G35820" compartment="cell" initialAmount="0"/>
      <species id="AT5G35510" compartment="cell" initialAmount="0"/>
      <species id="AT5G35520" compartment="cell" initialAmount="0"/>
      <species id="AT5G35540" compartment="cell" initialAmount="0"/>
      <species id="AT5G35530" compartment="cell" initialAmount="0"/>
      <species id="AT5G35460" compartment="cell" initialAmount="0"/>
      <species id="AT5G35570" compartment="cell" initialAmount="0"/>
      <species id="AT5G35560" compartment="cell" initialAmount="0"/>
      <species id="AT5G35550" compartment="cell" initialAmount="0"/>
      <species id="AT5G35580" compartment="cell" initialAmount="0"/>
      <species id="AT5G35600" compartment="cell" initialAmount="0"/>
      <species id="AT5G35640" compartment="cell" initialAmount="0"/>
      <species id="AT5G35660" compartment="cell" initialAmount="0"/>
      <species id="AT5G35670" compartment="cell" initialAmount="0"/>
      <species id="AT5G35630" compartment="cell" initialAmount="0"/>
      <species id="AT5G35680" compartment="cell" initialAmount="0"/>
      <species id="AT5G35620" compartment="cell" initialAmount="0"/>
      <species id="AT5G35710" compartment="cell" initialAmount="0"/>
      <species id="AT5G35760" compartment="cell" initialAmount="0"/>
      <species id="AT5G35770" compartment="cell" initialAmount="0"/>
      <species id="AT5G35730" compartment="cell" initialAmount="0"/>
      <species id="AT5G35740" compartment="cell" initialAmount="0"/>
      <species id="AT5G35735" compartment="cell" initialAmount="0"/>
      <species id="AT5G35700" compartment="cell" initialAmount="0"/>
      <species id="AT5G24655" compartment="cell" initialAmount="0"/>
      <species id="AT5G35430" compartment="cell" initialAmount="0"/>
      <species id="AT5G35430" compartment="cell" initialAmount="0"/>
      <species id="AT5G35450" compartment="cell" initialAmount="0"/>
      <species id="AT5G35470" compartment="cell" initialAmount="0"/>
      <species id="AT5G35480" compartment="cell" initialAmount="0"/>
      <species id="AT5G35490" compartment="cell" initialAmount="0"/>
      <species id="AT5G24390" compartment="cell" initialAmount="0"/>
      <species id="AT5G24410" compartment="cell" initialAmount="0"/>
      <species id="AT5G24430" compartment="cell" initialAmount="0"/>
      <species id="AT5G24440" compartment="cell" initialAmount="0"/>
      <species id="AT5G24420" compartment="cell" initialAmount="0"/>
      <species id="AT5G24400" compartment="cell" initialAmount="0"/>
      <species id="AT5G24360" compartment="cell" initialAmount="0"/>
      <species id="AT5G24450" compartment="cell" initialAmount="0"/>
      <species id="AT5G24460" compartment="cell" initialAmount="0"/>
      <species id="AT5G24480" compartment="cell" initialAmount="0"/>
      <species id="AT5G24510" compartment="cell" initialAmount="0"/>
      <species id="AT5G24520" compartment="cell" initialAmount="0"/>
      <species id="AT5G24500" compartment="cell" initialAmount="0"/>
      <species id="AT5G24470" compartment="cell" initialAmount="0"/>
      <species id="AT5G24490" compartment="cell" initialAmount="0"/>
      <species id="AT5G24540" compartment="cell" initialAmount="0"/>
      <species id="AT5G24550" compartment="cell" initialAmount="0"/>
      <species id="AT5G24560" compartment="cell" initialAmount="0"/>
      <species id="AT5G24590" compartment="cell" initialAmount="0"/>
      <species id="AT5G24600" compartment="cell" initialAmount="0"/>
      <species id="AT5G24620" compartment="cell" initialAmount="0"/>
      <species id="AT5G24570" compartment="cell" initialAmount="0"/>
      <species id="AT5G24650" compartment="cell" initialAmount="0"/>
      <species id="AT5G24660" compartment="cell" initialAmount="0"/>
      <species id="AT5G24610" compartment="cell" initialAmount="0"/>
      <species id="AT5G24530" compartment="cell" initialAmount="0"/>
      <species id="AT5G24580" compartment="cell" initialAmount="0"/>
      <species id="AT5G24313" compartment="cell" initialAmount="0"/>
      <species id="AT5G24316" compartment="cell" initialAmount="0"/>
      <species id="AT5G24350" compartment="cell" initialAmount="0"/>
      <species id="AT5G24380" compartment="cell" initialAmount="0"/>
      <species id="AT5G23960" compartment="cell" initialAmount="0"/>
      <species id="AT5G23970" compartment="cell" initialAmount="0"/>
      <species id="AT5G24000" compartment="cell" initialAmount="0"/>
      <species id="AT5G24010" compartment="cell" initialAmount="0"/>
      <species id="AT5G24020" compartment="cell" initialAmount="0"/>
      <species id="AT5G24030" compartment="cell" initialAmount="0"/>
      <species id="AT5G24070" compartment="cell" initialAmount="0"/>
      <species id="AT5G24090" compartment="cell" initialAmount="0"/>
      <species id="AT5G24100" compartment="cell" initialAmount="0"/>
      <species id="AT5G24120" compartment="cell" initialAmount="0"/>
      <species id="AT5G24110" compartment="cell" initialAmount="0"/>
      <species id="AT5G24080" compartment="cell" initialAmount="0"/>
      <species id="AT5G24130" compartment="cell" initialAmount="0"/>
      <species id="AT5G24140" compartment="cell" initialAmount="0"/>
      <species id="AT5G24150" compartment="cell" initialAmount="0"/>
      <species id="AT5G24160" compartment="cell" initialAmount="0"/>
      <species id="AT5G24170" compartment="cell" initialAmount="0"/>
      <species id="AT5G24210" compartment="cell" initialAmount="0"/>
      <species id="AT5G24165" compartment="cell" initialAmount="0"/>
      <species id="AT5G24230" compartment="cell" initialAmount="0"/>
      <species id="AT5G24240" compartment="cell" initialAmount="0"/>
      <species id="AT5G24250" compartment="cell" initialAmount="0"/>
      <species id="AT5G24260" compartment="cell" initialAmount="0"/>
      <species id="AT5G24270" compartment="cell" initialAmount="0"/>
      <species id="AT5G24280" compartment="cell" initialAmount="0"/>
      <species id="AT5G24300" compartment="cell" initialAmount="0"/>
      <species id="AT5G24310" compartment="cell" initialAmount="0"/>
      <species id="AT5G24320" compartment="cell" initialAmount="0"/>
      <species id="AT5G24330" compartment="cell" initialAmount="0"/>
      <species id="AT5G24340" compartment="cell" initialAmount="0"/>
      <species id="AT5G24290" compartment="cell" initialAmount="0"/>
      <species id="AT5G23810" compartment="cell" initialAmount="0"/>
      <species id="AT5G23720" compartment="cell" initialAmount="0"/>
      <species id="AT5G23680" compartment="cell" initialAmount="0"/>
      <species id="AT5G23530" compartment="cell" initialAmount="0"/>
      <species id="AT5G23740" compartment="cell" initialAmount="0"/>
      <species id="AT5G23540" compartment="cell" initialAmount="0"/>
      <species id="AT5G23750" compartment="cell" initialAmount="0"/>
      <species id="AT5G23730" compartment="cell" initialAmount="0"/>
      <species id="AT5G23670" compartment="cell" initialAmount="0"/>
      <species id="AT5G23660" compartment="cell" initialAmount="0"/>
      <species id="AT5G23580" compartment="cell" initialAmount="0"/>
      <species id="AT5G23770" compartment="cell" initialAmount="0"/>
      <species id="AT5G23780" compartment="cell" initialAmount="0"/>
      <species id="AT5G23790" compartment="cell" initialAmount="0"/>
      <species id="AT5G23800" compartment="cell" initialAmount="0"/>
      <species id="AT5G23850" compartment="cell" initialAmount="0"/>
      <species id="AT5G23870" compartment="cell" initialAmount="0"/>
      <species id="AT5G23890" compartment="cell" initialAmount="0"/>
      <species id="AT5G23910" compartment="cell" initialAmount="0"/>
      <species id="AT5G23920" compartment="cell" initialAmount="0"/>
      <species id="AT5G23760" compartment="cell" initialAmount="0"/>
      <species id="AT5G23830" compartment="cell" initialAmount="0"/>
      <species id="AT5G23940" compartment="cell" initialAmount="0"/>
      <species id="AT5G23840" compartment="cell" initialAmount="0"/>
      <species id="AT5G23900" compartment="cell" initialAmount="0"/>
      <species id="AT5G23880" compartment="cell" initialAmount="0"/>
      <species id="AT5G23820" compartment="cell" initialAmount="0"/>
      <species id="AT5G23860" compartment="cell" initialAmount="0"/>
      <species id="AT5G23640" compartment="cell" initialAmount="0"/>
      <species id="AT5G23650" compartment="cell" initialAmount="0"/>
      <species id="AT5G23690" compartment="cell" initialAmount="0"/>
      <species id="AT5G23710" compartment="cell" initialAmount="0"/>
      <species id="AT5G23350_AT5G23360" compartment="cell" initialAmount="0"/>
      <species id="AT5G23380" compartment="cell" initialAmount="0"/>
      <species id="AT5G23390" compartment="cell" initialAmount="0"/>
      <species id="AT5G23310" compartment="cell" initialAmount="0"/>
      <species id="AT5G23330" compartment="cell" initialAmount="0"/>
      <species id="AT5G23250" compartment="cell" initialAmount="0"/>
      <species id="AT5G23290" compartment="cell" initialAmount="0"/>
      <species id="AT5G23300" compartment="cell" initialAmount="0"/>
      <species id="AT5G23340" compartment="cell" initialAmount="0"/>
      <species id="AT5G23400" compartment="cell" initialAmount="0"/>
      <species id="AT5G23430" compartment="cell" initialAmount="0"/>
      <species id="AT5G23440" compartment="cell" initialAmount="0"/>
      <species id="AT5G23490_AT5G23510" compartment="cell" initialAmount="0"/>
      <species id="AT5G23420" compartment="cell" initialAmount="0"/>
      <species id="AT5G23480" compartment="cell" initialAmount="0"/>
      <species id="AT5G23460" compartment="cell" initialAmount="0"/>
      <species id="AT5G23405" compartment="cell" initialAmount="0"/>
      <species id="AT5G23450" compartment="cell" initialAmount="0"/>
      <species id="AT5G23520" compartment="cell" initialAmount="0"/>
      <species id="AT5G23550" compartment="cell" initialAmount="0"/>
      <species id="AT5G23570" compartment="cell" initialAmount="0"/>
      <species id="AT5G23610" compartment="cell" initialAmount="0"/>
      <species id="AT5G23630" compartment="cell" initialAmount="0"/>
      <species id="AT5G23210" compartment="cell" initialAmount="0"/>
      <species id="AT5G23220" compartment="cell" initialAmount="0"/>
      <species id="AT5G23230" compartment="cell" initialAmount="0"/>
      <species id="AT5G23240" compartment="cell" initialAmount="0"/>
      <species id="AT5G23260" compartment="cell" initialAmount="0"/>
      <species id="AT5G23270" compartment="cell" initialAmount="0"/>
      <species id="AT5G23320" compartment="cell" initialAmount="0"/>
      <species id="AT5G22960" compartment="cell" initialAmount="0"/>
      <species id="AT5G22970" compartment="cell" initialAmount="0"/>
      <species id="AT5G22980" compartment="cell" initialAmount="0"/>
      <species id="AT5G22990" compartment="cell" initialAmount="0"/>
      <species id="AT5G23000" compartment="cell" initialAmount="0"/>
      <species id="AT5G22840" compartment="cell" initialAmount="0"/>
      <species id="AT5G22860" compartment="cell" initialAmount="0"/>
      <species id="AT5G22875" compartment="cell" initialAmount="0"/>
      <species id="AT5G22920" compartment="cell" initialAmount="0"/>
      <species id="AT5G22950" compartment="cell" initialAmount="0"/>
      <species id="AT5G22830" compartment="cell" initialAmount="0"/>
      <species id="AT5G22820" compartment="cell" initialAmount="0"/>
      <species id="AT5G23010" compartment="cell" initialAmount="0"/>
      <species id="AT5G23020" compartment="cell" initialAmount="0"/>
      <species id="AT5G23030" compartment="cell" initialAmount="0"/>
      <species id="AT5G23050" compartment="cell" initialAmount="0"/>
      <species id="AT5G23080" compartment="cell" initialAmount="0"/>
      <species id="AT5G23110" compartment="cell" initialAmount="0"/>
      <species id="AT5G23130" compartment="cell" initialAmount="0"/>
      <species id="AT5G23140" compartment="cell" initialAmount="0"/>
      <species id="AT5G23070" compartment="cell" initialAmount="0"/>
      <species id="AT5G23120" compartment="cell" initialAmount="0"/>
      <species id="AT5G23060" compartment="cell" initialAmount="0"/>
      <species id="AT5G23150" compartment="cell" initialAmount="0"/>
      <species id="AT5G23090" compartment="cell" initialAmount="0"/>
      <species id="AT5G23170" compartment="cell" initialAmount="0"/>
      <species id="AT5G23180" compartment="cell" initialAmount="0"/>
      <species id="AT5G23190" compartment="cell" initialAmount="0"/>
      <species id="AT5G22890" compartment="cell" initialAmount="0"/>
      <species id="AT5G22900" compartment="cell" initialAmount="0"/>
      <species id="AT5G22910" compartment="cell" initialAmount="0"/>
      <species id="AT5G22940" compartment="cell" initialAmount="0"/>
      <species id="AT5G22320" compartment="cell" initialAmount="0"/>
      <species id="AT5G22310" compartment="cell" initialAmount="0"/>
      <species id="AT5G37340_AT5G22480" compartment="cell" initialAmount="0"/>
      <species id="AT5G22540" compartment="cell" initialAmount="0"/>
      <species id="AT5G22570" compartment="cell" initialAmount="0"/>
      <species id="AT5G22590" compartment="cell" initialAmount="0"/>
      <species id="AT5G22600" compartment="cell" initialAmount="0"/>
      <species id="AT5G22555" compartment="cell" initialAmount="0"/>
      <species id="AT5G22580" compartment="cell" initialAmount="0"/>
      <species id="AT5G22500" compartment="cell" initialAmount="0"/>
      <species id="AT5G22530" compartment="cell" initialAmount="0"/>
      <species id="AT5G22550" compartment="cell" initialAmount="0"/>
      <species id="AT5G22510" compartment="cell" initialAmount="0"/>
      <species id="AT5G22620" compartment="cell" initialAmount="0"/>
      <species id="AT5G22640" compartment="cell" initialAmount="0"/>
      <species id="AT5G22650" compartment="cell" initialAmount="0"/>
      <species id="AT5G22680" compartment="cell" initialAmount="0"/>
      <species id="AT5G22690" compartment="cell" initialAmount="0"/>
      <species id="AT5G22700" compartment="cell" initialAmount="0"/>
      <species id="AT5G22710" compartment="cell" initialAmount="0"/>
      <species id="AT5G22730" compartment="cell" initialAmount="0"/>
      <species id="AT5G22750" compartment="cell" initialAmount="0"/>
      <species id="AT5G22760" compartment="cell" initialAmount="0"/>
      <species id="AT5G22770_AT5G22780" compartment="cell" initialAmount="0"/>
      <species id="AT5G22630" compartment="cell" initialAmount="0"/>
      <species id="AT5G22740" compartment="cell" initialAmount="0"/>
      <species id="AT5G22790" compartment="cell" initialAmount="0"/>
      <species id="AT5G22810" compartment="cell" initialAmount="0"/>
      <species id="AT5G22850" compartment="cell" initialAmount="0"/>
      <species id="AT5G22870" compartment="cell" initialAmount="0"/>
      <species id="AT5G22880" compartment="cell" initialAmount="0"/>
      <species id="AT5G22460" compartment="cell" initialAmount="0"/>
      <species id="AT5G19240" compartment="cell" initialAmount="0"/>
      <species id="AT5G19250" compartment="cell" initialAmount="0"/>
      <species id="AT5G19260" compartment="cell" initialAmount="0"/>
      <species id="AT5G19270" compartment="cell" initialAmount="0"/>
      <species id="AT5G19140" compartment="cell" initialAmount="0"/>
      <species id="AT5G19120" compartment="cell" initialAmount="0"/>
      <species id="AT5G19280" compartment="cell" initialAmount="0"/>
      <species id="AT5G19150" compartment="cell" initialAmount="0"/>
      <species id="AT5G19180" compartment="cell" initialAmount="0"/>
      <species id="AT5G19220" compartment="cell" initialAmount="0"/>
      <species id="AT5G22250" compartment="cell" initialAmount="0"/>
      <species id="AT5G22340" compartment="cell" initialAmount="0"/>
      <species id="AT5G22360" compartment="cell" initialAmount="0"/>
      <species id="AT5G22370" compartment="cell" initialAmount="0"/>
      <species id="AT5G22390" compartment="cell" initialAmount="0"/>
      <species id="AT5G22400" compartment="cell" initialAmount="0"/>
      <species id="AT5G22410" compartment="cell" initialAmount="0"/>
      <species id="AT5G22420" compartment="cell" initialAmount="0"/>
      <species id="AT5G22450" compartment="cell" initialAmount="0"/>
      <species id="AT5G22470" compartment="cell" initialAmount="0"/>
      <species id="AT5G22330" compartment="cell" initialAmount="0"/>
      <species id="AT5G22430" compartment="cell" initialAmount="0"/>
      <species id="AT5G22380" compartment="cell" initialAmount="0"/>
      <species id="AT5G22270" compartment="cell" initialAmount="0"/>
      <species id="AT5G22300" compartment="cell" initialAmount="0"/>
      <species id="AT5G22280" compartment="cell" initialAmount="0"/>
      <species id="AT5G22290" compartment="cell" initialAmount="0"/>
      <species id="AT5G22440" compartment="cell" initialAmount="0"/>
      <species id="AT5G19170" compartment="cell" initialAmount="0"/>
      <species id="AT5G19200" compartment="cell" initialAmount="0"/>
      <species id="AT5G19210" compartment="cell" initialAmount="0"/>
      <species id="AT5G18880" compartment="cell" initialAmount="0"/>
      <species id="AT5G18910" compartment="cell" initialAmount="0"/>
      <species id="AT5G18930" compartment="cell" initialAmount="0"/>
      <species id="AT5G18950" compartment="cell" initialAmount="0"/>
      <species id="AT5G18960" compartment="cell" initialAmount="0"/>
      <species id="AT5G18920" compartment="cell" initialAmount="0"/>
      <species id="AT5G18840" compartment="cell" initialAmount="0"/>
      <species id="AT5G18940" compartment="cell" initialAmount="0"/>
      <species id="AT5G18900" compartment="cell" initialAmount="0"/>
      <species id="AT5G18970" compartment="cell" initialAmount="0"/>
      <species id="AT5G18800" compartment="cell" initialAmount="0"/>
      <species id="AT5G18830" compartment="cell" initialAmount="0"/>
      <species id="AT5G18770" compartment="cell" initialAmount="0"/>
      <species id="AT5G18990" compartment="cell" initialAmount="0"/>
      <species id="AT5G19010" compartment="cell" initialAmount="0"/>
      <species id="AT5G19020" compartment="cell" initialAmount="0"/>
      <species id="AT5G19030" compartment="cell" initialAmount="0"/>
      <species id="AT5G19050" compartment="cell" initialAmount="0"/>
      <species id="AT5G19070" compartment="cell" initialAmount="0"/>
      <species id="AT5G19090" compartment="cell" initialAmount="0"/>
      <species id="AT5G19100" compartment="cell" initialAmount="0"/>
      <species id="AT5G19110" compartment="cell" initialAmount="0"/>
      <species id="AT5G19040" compartment="cell" initialAmount="0"/>
      <species id="AT5G19130" compartment="cell" initialAmount="0"/>
      <species id="AT5G18780" compartment="cell" initialAmount="0"/>
      <species id="AT3G06320_AT5G18790" compartment="cell" initialAmount="0"/>
      <species id="AT5G18810" compartment="cell" initialAmount="0"/>
      <species id="AT5G18820" compartment="cell" initialAmount="0"/>
      <species id="AT5G18850" compartment="cell" initialAmount="0"/>
      <species id="AT5G18860_AT5G18890" compartment="cell" initialAmount="0"/>
      <species id="AT5G18870" compartment="cell" initialAmount="0"/>
      <species id="AT5G18510" compartment="cell" initialAmount="0"/>
      <species id="AT5G18520" compartment="cell" initialAmount="0"/>
      <species id="AT5G18470" compartment="cell" initialAmount="0"/>
      <species id="AT5G18400" compartment="cell" initialAmount="0"/>
      <species id="AT5G18500" compartment="cell" initialAmount="0"/>
      <species id="AT5G18460" compartment="cell" initialAmount="0"/>
      <species id="AT5G18490" compartment="cell" initialAmount="0"/>
      <species id="AT5G18310" compartment="cell" initialAmount="0"/>
      <species id="AT5G18525" compartment="cell" initialAmount="0"/>
      <species id="AT5G18540" compartment="cell" initialAmount="0"/>
      <species id="AT5G18550" compartment="cell" initialAmount="0"/>
      <species id="AT5G18560" compartment="cell" initialAmount="0"/>
      <species id="AT5G18570" compartment="cell" initialAmount="0"/>
      <species id="AT5G18590" compartment="cell" initialAmount="0"/>
      <species id="AT5G18610" compartment="cell" initialAmount="0"/>
      <species id="AT5G18600" compartment="cell" initialAmount="0"/>
      <species id="AT5G18620" compartment="cell" initialAmount="0"/>
      <species id="AT5G18580" compartment="cell" initialAmount="0"/>
      <species id="AT5G18640" compartment="cell" initialAmount="0"/>
      <species id="AT5G18650" compartment="cell" initialAmount="0"/>
      <species id="AT5G18680" compartment="cell" initialAmount="0"/>
      <species id="AT5G18690" compartment="cell" initialAmount="0"/>
      <species id="AT5G18710" compartment="cell" initialAmount="0"/>
      <species id="AT5G18750" compartment="cell" initialAmount="0"/>
      <species id="AT5G18760" compartment="cell" initialAmount="0"/>
      <species id="AT5G18660" compartment="cell" initialAmount="0"/>
      <species id="AT5G18670" compartment="cell" initialAmount="0"/>
      <species id="AT5G18630" compartment="cell" initialAmount="0"/>
      <species id="AT5G18440" compartment="cell" initialAmount="0"/>
      <species id="AT5G18450" compartment="cell" initialAmount="0"/>
      <species id="AT5G18475" compartment="cell" initialAmount="0"/>
      <species id="AT5G18060" compartment="cell" initialAmount="0"/>
      <species id="AT5G18040" compartment="cell" initialAmount="0"/>
      <species id="AT5G17990" compartment="cell" initialAmount="0"/>
      <species id="AT5G18070" compartment="cell" initialAmount="0"/>
      <species id="AT5G18100" compartment="cell" initialAmount="0"/>
      <species id="AT5G18140" compartment="cell" initialAmount="0"/>
      <species id="AT5G18150" compartment="cell" initialAmount="0"/>
      <species id="AT5G18160" compartment="cell" initialAmount="0"/>
      <species id="AT5G18180" compartment="cell" initialAmount="0"/>
      <species id="AT5G18190" compartment="cell" initialAmount="0"/>
      <species id="AT5G18210" compartment="cell" initialAmount="0"/>
      <species id="AT5G18220" compartment="cell" initialAmount="0"/>
      <species id="AT5G18270" compartment="cell" initialAmount="0"/>
      <species id="AT5G18290" compartment="cell" initialAmount="0"/>
      <species id="AT5G18090" compartment="cell" initialAmount="0"/>
      <species id="AT5G18250" compartment="cell" initialAmount="0"/>
      <species id="AT5G18130" compartment="cell" initialAmount="0"/>
      <species id="AT5G18200" compartment="cell" initialAmount="0"/>
      <species id="AT5G18120" compartment="cell" initialAmount="0"/>
      <species id="AT5G18240" compartment="cell" initialAmount="0"/>
      <species id="AT5G18170" compartment="cell" initialAmount="0"/>
      <species id="AT5G18110" compartment="cell" initialAmount="0"/>
      <species id="AT5G18280" compartment="cell" initialAmount="0"/>
      <species id="AT5G18230" compartment="cell" initialAmount="0"/>
      <species id="AT5G18340" compartment="cell" initialAmount="0"/>
      <species id="AT5G18350" compartment="cell" initialAmount="0"/>
      <species id="AT5G18360" compartment="cell" initialAmount="0"/>
      <species id="AT5G18370" compartment="cell" initialAmount="0"/>
      <species id="AT5G18390" compartment="cell" initialAmount="0"/>
      <species id="AT5G18410" compartment="cell" initialAmount="0"/>
      <species id="AT5G18420" compartment="cell" initialAmount="0"/>
      <species id="AT5G18430" compartment="cell" initialAmount="0"/>
      <species id="AT5G17680" compartment="cell" initialAmount="0"/>
      <species id="AT5G17700" compartment="cell" initialAmount="0"/>
      <species id="AT5G17720" compartment="cell" initialAmount="0"/>
      <species id="AT5G17730" compartment="cell" initialAmount="0"/>
      <species id="AT5G17750_AT5G17740" compartment="cell" initialAmount="0"/>
      <species id="AT5G17780" compartment="cell" initialAmount="0"/>
      <species id="AT5G17790" compartment="cell" initialAmount="0"/>
      <species id="AT5G17800" compartment="cell" initialAmount="0"/>
      <species id="AT5G17830" compartment="cell" initialAmount="0"/>
      <species id="AT5G17850" compartment="cell" initialAmount="0"/>
      <species id="AT5G17860" compartment="cell" initialAmount="0"/>
      <species id="AT5G17770" compartment="cell" initialAmount="0"/>
      <species id="AT5G17660" compartment="cell" initialAmount="0"/>
      <species id="AT5G17840" compartment="cell" initialAmount="0"/>
      <species id="AT5G17870" compartment="cell" initialAmount="0"/>
      <species id="AT5G17820" compartment="cell" initialAmount="0"/>
      <species id="AT5G17690" compartment="cell" initialAmount="0"/>
      <species id="AT5G17710" compartment="cell" initialAmount="0"/>
      <species id="AT5G17760" compartment="cell" initialAmount="0"/>
      <species id="AT5G17880" compartment="cell" initialAmount="0"/>
      <species id="AT5G17890" compartment="cell" initialAmount="0"/>
      <species id="AT5G17910" compartment="cell" initialAmount="0"/>
      <species id="AT5G17930" compartment="cell" initialAmount="0"/>
      <species id="AT5G17950" compartment="cell" initialAmount="0"/>
      <species id="AT5G17960" compartment="cell" initialAmount="0"/>
      <species id="AT5G17970" compartment="cell" initialAmount="0"/>
      <species id="AT5G17980" compartment="cell" initialAmount="0"/>
      <species id="AT5G18000" compartment="cell" initialAmount="0"/>
      <species id="AT5G17210" compartment="cell" initialAmount="0"/>
      <species id="AT5G17170" compartment="cell" initialAmount="0"/>
      <species id="AT5G17310" compartment="cell" initialAmount="0"/>
      <species id="AT5G17670" compartment="cell" initialAmount="0"/>
      <species id="AT5G16660" compartment="cell" initialAmount="0"/>
      <species id="AT5G16680" compartment="cell" initialAmount="0"/>
      <species id="AT5G16690" compartment="cell" initialAmount="0"/>
      <species id="AT5G16650" compartment="cell" initialAmount="0"/>
      <species id="AT5G16620" compartment="cell" initialAmount="0"/>
      <species id="AT5G17180" compartment="cell" initialAmount="0"/>
      <species id="AT5G17200" compartment="cell" initialAmount="0"/>
      <species id="AT5G17220" compartment="cell" initialAmount="0"/>
      <species id="AT5G17240" compartment="cell" initialAmount="0"/>
      <species id="AT5G17250" compartment="cell" initialAmount="0"/>
      <species id="AT5G17260" compartment="cell" initialAmount="0"/>
      <species id="AT5G17270" compartment="cell" initialAmount="0"/>
      <species id="AT5G17290" compartment="cell" initialAmount="0"/>
      <species id="AT5G17320" compartment="cell" initialAmount="0"/>
      <species id="AT5G17330" compartment="cell" initialAmount="0"/>
      <species id="AT5G17340" compartment="cell" initialAmount="0"/>
      <species id="AT5G17360" compartment="cell" initialAmount="0"/>
      <species id="AT5G17370" compartment="cell" initialAmount="0"/>
      <species id="AT5G17380" compartment="cell" initialAmount="0"/>
      <species id="AT5G17230" compartment="cell" initialAmount="0"/>
      <species id="AT5G17190" compartment="cell" initialAmount="0"/>
      <species id="AT5G17280" compartment="cell" initialAmount="0"/>
      <species id="AT5G17350" compartment="cell" initialAmount="0"/>
      <species id="AT5G17300" compartment="cell" initialAmount="0"/>
      <species id="AT5G16570" compartment="cell" initialAmount="0"/>
      <species id="AT5G16590" compartment="cell" initialAmount="0"/>
      <species id="AT5G16600" compartment="cell" initialAmount="0"/>
      <species id="AT5G16610" compartment="cell" initialAmount="0"/>
      <species id="AT5G16630" compartment="cell" initialAmount="0"/>
      <species id="AT5G16640" compartment="cell" initialAmount="0"/>
      <species id="AT5G15330" compartment="cell" initialAmount="0"/>
      <species id="AT5G15150" compartment="cell" initialAmount="0"/>
      <species id="AT5G15230" compartment="cell" initialAmount="0"/>
      <species id="AT5G15350" compartment="cell" initialAmount="0"/>
      <species id="AT5G16290" compartment="cell" initialAmount="0"/>
      <species id="AT5G16300" compartment="cell" initialAmount="0"/>
      <species id="AT5G16320" compartment="cell" initialAmount="0"/>
      <species id="AT5G16370_AT5G16340" compartment="cell" initialAmount="0"/>
      <species id="AT5G16420" compartment="cell" initialAmount="0"/>
      <species id="AT5G16430" compartment="cell" initialAmount="0"/>
      <species id="AT5G16440" compartment="cell" initialAmount="0"/>
      <species id="AT5G16460" compartment="cell" initialAmount="0"/>
      <species id="AT5G16470" compartment="cell" initialAmount="0"/>
      <species id="AT5G16490" compartment="cell" initialAmount="0"/>
      <species id="AT5G16500" compartment="cell" initialAmount="0"/>
      <species id="AT5G16520" compartment="cell" initialAmount="0"/>
      <species id="AT5G16530" compartment="cell" initialAmount="0"/>
      <species id="AT5G16480" compartment="cell" initialAmount="0"/>
      <species id="AT5G16390" compartment="cell" initialAmount="0"/>
      <species id="AT5G16310" compartment="cell" initialAmount="0"/>
      <species id="AT5G16380" compartment="cell" initialAmount="0"/>
      <species id="AT5G16540" compartment="cell" initialAmount="0"/>
      <species id="AT5G16450" compartment="cell" initialAmount="0"/>
      <species id="AT5G16510" compartment="cell" initialAmount="0"/>
      <species id="AT5G16550" compartment="cell" initialAmount="0"/>
      <species id="AT5G16560" compartment="cell" initialAmount="0"/>
      <species id="AT5G16400" compartment="cell" initialAmount="0"/>
      <species id="AT5G16505" compartment="cell" initialAmount="0"/>
      <species id="AT5G15360" compartment="cell" initialAmount="0"/>
      <species id="AT5G15380" compartment="cell" initialAmount="0"/>
      <species id="AT5G15390" compartment="cell" initialAmount="0"/>
      <species id="AT5G14610" compartment="cell" initialAmount="0"/>
      <species id="AT5G14620" compartment="cell" initialAmount="0"/>
      <species id="AT5G14620" compartment="cell" initialAmount="0"/>
      <species id="AT5G14640" compartment="cell" initialAmount="0"/>
      <species id="AT5G14650" compartment="cell" initialAmount="0"/>
      <species id="AT5G14670" compartment="cell" initialAmount="0"/>
      <species id="AT5G14680" compartment="cell" initialAmount="0"/>
      <species id="AT5G14690" compartment="cell" initialAmount="0"/>
      <species id="AT5G14660" compartment="cell" initialAmount="0"/>
      <species id="AT5G14600" compartment="cell" initialAmount="0"/>
      <species id="AT5G14530" compartment="cell" initialAmount="0"/>
      <species id="AT5G14700" compartment="cell" initialAmount="0"/>
      <species id="AT5G14710" compartment="cell" initialAmount="0"/>
      <species id="AT5G14570" compartment="cell" initialAmount="0"/>
      <species id="AT5G15120" compartment="cell" initialAmount="0"/>
      <species id="AT5G15130" compartment="cell" initialAmount="0"/>
      <species id="AT5G15140" compartment="cell" initialAmount="0"/>
      <species id="AT5G15160" compartment="cell" initialAmount="0"/>
      <species id="AT5G15170" compartment="cell" initialAmount="0"/>
      <species id="AT5G15180" compartment="cell" initialAmount="0"/>
      <species id="AT5G15190" compartment="cell" initialAmount="0"/>
      <species id="AT5G15200" compartment="cell" initialAmount="0"/>
      <species id="AT5G15210" compartment="cell" initialAmount="0"/>
      <species id="AT5G15240" compartment="cell" initialAmount="0"/>
      <species id="AT5G15250" compartment="cell" initialAmount="0"/>
      <species id="AT5G15280" compartment="cell" initialAmount="0"/>
      <species id="AT5G15290" compartment="cell" initialAmount="0"/>
      <species id="AT5G15300" compartment="cell" initialAmount="0"/>
      <species id="AT5G15310" compartment="cell" initialAmount="0"/>
      <species id="AT5G15320" compartment="cell" initialAmount="0"/>
      <species id="AT5G15340" compartment="cell" initialAmount="0"/>
      <species id="AT5G14260" compartment="cell" initialAmount="0"/>
      <species id="AT5G14300" compartment="cell" initialAmount="0"/>
      <species id="AT5G14330" compartment="cell" initialAmount="0"/>
      <species id="AT5G14340" compartment="cell" initialAmount="0"/>
      <species id="AT5G14380" compartment="cell" initialAmount="0"/>
      <species id="AT5G14390" compartment="cell" initialAmount="0"/>
      <species id="AT5G14400" compartment="cell" initialAmount="0"/>
      <species id="AT5G14420" compartment="cell" initialAmount="0"/>
      <species id="AT5G14430" compartment="cell" initialAmount="0"/>
      <species id="AT5G14440" compartment="cell" initialAmount="0"/>
      <species id="AT5G14450" compartment="cell" initialAmount="0"/>
      <species id="AT5G14460" compartment="cell" initialAmount="0"/>
      <species id="AT5G14470" compartment="cell" initialAmount="0"/>
      <species id="AT5G14510" compartment="cell" initialAmount="0"/>
      <species id="AT5G14240" compartment="cell" initialAmount="0"/>
      <species id="AT5G14310" compartment="cell" initialAmount="0"/>
      <species id="AT5G14500" compartment="cell" initialAmount="0"/>
      <species id="AT5G14370" compartment="cell" initialAmount="0"/>
      <species id="AT5G14250" compartment="cell" initialAmount="0"/>
      <species id="AT5G14410" compartment="cell" initialAmount="0"/>
      <species id="AT5G14320" compartment="cell" initialAmount="0"/>
      <species id="AT5G14270" compartment="cell" initialAmount="0"/>
      <species id="AT5G14520" compartment="cell" initialAmount="0"/>
      <species id="AT5G14540" compartment="cell" initialAmount="0"/>
      <species id="AT5G14550" compartment="cell" initialAmount="0"/>
      <species id="AT5G14560" compartment="cell" initialAmount="0"/>
      <species id="AT5G14580" compartment="cell" initialAmount="0"/>
      <species id="AT5G14590" compartment="cell" initialAmount="0"/>
      <species id="AT5G14100" compartment="cell" initialAmount="0"/>
      <species id="AT5G14180" compartment="cell" initialAmount="0"/>
      <species id="AT5G14130" compartment="cell" initialAmount="0"/>
      <species id="AT5G14230" compartment="cell" initialAmount="0"/>
      <species id="AT5G13970" compartment="cell" initialAmount="0"/>
      <species id="AT5G13980" compartment="cell" initialAmount="0"/>
      <species id="AT5G13990" compartment="cell" initialAmount="0"/>
      <species id="AT5G14020" compartment="cell" initialAmount="0"/>
      <species id="AT5G14040" compartment="cell" initialAmount="0"/>
      <species id="AT5G13930" compartment="cell" initialAmount="0"/>
      <species id="AT5G14000" compartment="cell" initialAmount="0"/>
      <species id="AT5G14030" compartment="cell" initialAmount="0"/>
      <species id="AT5G13890" compartment="cell" initialAmount="0"/>
      <species id="AT5G13880" compartment="cell" initialAmount="0"/>
      <species id="AT5G13960" compartment="cell" initialAmount="0"/>
      <species id="AT5G13820" compartment="cell" initialAmount="0"/>
      <species id="AT5G13870" compartment="cell" initialAmount="0"/>
      <species id="AT5G14080" compartment="cell" initialAmount="0"/>
      <species id="AT5G14090" compartment="cell" initialAmount="0"/>
      <species id="AT5G14120" compartment="cell" initialAmount="0"/>
      <species id="AT5G14170" compartment="cell" initialAmount="0"/>
      <species id="AT5G14180" compartment="cell" initialAmount="0"/>
      <species id="AT5G14210" compartment="cell" initialAmount="0"/>
      <species id="AT5G14220" compartment="cell" initialAmount="0"/>
      <species id="AT5G14050" compartment="cell" initialAmount="0"/>
      <species id="AT5G14070" compartment="cell" initialAmount="0"/>
      <species id="AT5G14150" compartment="cell" initialAmount="0"/>
      <species id="AT5G14105" compartment="cell" initialAmount="0"/>
      <species id="AT5G13780" compartment="cell" initialAmount="0"/>
      <species id="AT5G13830" compartment="cell" initialAmount="0"/>
      <species id="AT5G13840" compartment="cell" initialAmount="0"/>
      <species id="AT5G13850" compartment="cell" initialAmount="0"/>
      <species id="AT5G13900" compartment="cell" initialAmount="0"/>
      <species id="AT5G13910" compartment="cell" initialAmount="0"/>
      <species id="AT5G13950" compartment="cell" initialAmount="0"/>
      <species id="AT5G13460" compartment="cell" initialAmount="0"/>
      <species id="AT5G13420" compartment="cell" initialAmount="0"/>
      <species id="AT5G13430_AT5G13440" compartment="cell" initialAmount="0"/>
      <species id="AT5G13450" compartment="cell" initialAmount="0"/>
      <species id="AT5G13560" compartment="cell" initialAmount="0"/>
      <species id="AT5G13570" compartment="cell" initialAmount="0"/>
      <species id="AT5G13580" compartment="cell" initialAmount="0"/>
      <species id="AT5G13590" compartment="cell" initialAmount="0"/>
      <species id="AT5G13600" compartment="cell" initialAmount="0"/>
      <species id="AT5G13620" compartment="cell" initialAmount="0"/>
      <species id="AT5G13630" compartment="cell" initialAmount="0"/>
      <species id="AT5G13680" compartment="cell" initialAmount="0"/>
      <species id="AT5G13690" compartment="cell" initialAmount="0"/>
      <species id="AT5G13700" compartment="cell" initialAmount="0"/>
      <species id="AT5G13720" compartment="cell" initialAmount="0"/>
      <species id="AT5G13740" compartment="cell" initialAmount="0"/>
      <species id="AT5G13760" compartment="cell" initialAmount="0"/>
      <species id="AT5G13610" compartment="cell" initialAmount="0"/>
      <species id="AT5G13670" compartment="cell" initialAmount="0"/>
      <species id="AT5G13750" compartment="cell" initialAmount="0"/>
      <species id="AT5G13640" compartment="cell" initialAmount="0"/>
      <species id="AT5G13710" compartment="cell" initialAmount="0"/>
      <species id="AT5G13730" compartment="cell" initialAmount="0"/>
      <species id="AT5G13650" compartment="cell" initialAmount="0"/>
      <species id="AT5G13770" compartment="cell" initialAmount="0"/>
      <species id="AT5G13790" compartment="cell" initialAmount="0"/>
      <species id="AT5G13800" compartment="cell" initialAmount="0"/>
      <species id="AT5G13810" compartment="cell" initialAmount="0"/>
      <species id="AT5G13400" compartment="cell" initialAmount="0"/>
      <species id="AT5G13410" compartment="cell" initialAmount="0"/>
      <species id="AT5G13470" compartment="cell" initialAmount="0"/>
      <species id="AT5G12890" compartment="cell" initialAmount="0"/>
      <species id="AT5G12900" compartment="cell" initialAmount="0"/>
      <species id="AT5G12910" compartment="cell" initialAmount="0"/>
      <species id="AT5G12930" compartment="cell" initialAmount="0"/>
      <species id="AT5G12950_AT5G12960" compartment="cell" initialAmount="0"/>
      <species id="AT5G12970" compartment="cell" initialAmount="0"/>
      <species id="AT5G12980" compartment="cell" initialAmount="0"/>
      <species id="AT5G12990" compartment="cell" initialAmount="0"/>
      <species id="AT5G13000" compartment="cell" initialAmount="0"/>
      <species id="AT5G13010" compartment="cell" initialAmount="0"/>
      <species id="AT5G13020" compartment="cell" initialAmount="0"/>
      <species id="AT5G13030" compartment="cell" initialAmount="0"/>
      <species id="AT5G13030" compartment="cell" initialAmount="0"/>
      <species id="AT5G12940" compartment="cell" initialAmount="0"/>
      <species id="AT5G12860" compartment="cell" initialAmount="0"/>
      <species id="AT5G13200" compartment="cell" initialAmount="0"/>
      <species id="AT5G13230" compartment="cell" initialAmount="0"/>
      <species id="AT5G13240" compartment="cell" initialAmount="0"/>
      <species id="AT5G13270" compartment="cell" initialAmount="0"/>
      <species id="AT5G13290" compartment="cell" initialAmount="0"/>
      <species id="AT5G13300" compartment="cell" initialAmount="0"/>
      <species id="AT5G13320" compartment="cell" initialAmount="0"/>
      <species id="AT5G13330" compartment="cell" initialAmount="0"/>
      <species id="AT5G13350" compartment="cell" initialAmount="0"/>
      <species id="AT5G13190" compartment="cell" initialAmount="0"/>
      <species id="AT5G13310" compartment="cell" initialAmount="0"/>
      <species id="AT5G13280" compartment="cell" initialAmount="0"/>
      <species id="AT5G13220" compartment="cell" initialAmount="0"/>
      <species id="AT5G13370_AT5G13360" compartment="cell" initialAmount="0"/>
      <species id="AT5G13380" compartment="cell" initialAmount="0"/>
      <species id="AT5G13390" compartment="cell" initialAmount="0"/>
      <species id="AT5G12020" compartment="cell" initialAmount="0"/>
      <species id="AT5G11980" compartment="cell" initialAmount="0"/>
      <species id="AT5G11860" compartment="cell" initialAmount="0"/>
      <species id="AT5G11910" compartment="cell" initialAmount="0"/>
      <species id="AT5G11890" compartment="cell" initialAmount="0"/>
      <species id="AT5G11970" compartment="cell" initialAmount="0"/>
      <species id="AT5G11920" compartment="cell" initialAmount="0"/>
      <species id="AT5G12100" compartment="cell" initialAmount="0"/>
      <species id="AT5G12110" compartment="cell" initialAmount="0"/>
      <species id="AT5G12150" compartment="cell" initialAmount="0"/>
      <species id="AT5G12170" compartment="cell" initialAmount="0"/>
      <species id="AT5G12170" compartment="cell" initialAmount="0"/>
      <species id="AT5G12180" compartment="cell" initialAmount="0"/>
      <species id="AT5G12220" compartment="cell" initialAmount="0"/>
      <species id="AT5G12230" compartment="cell" initialAmount="0"/>
      <species id="AT5G12240" compartment="cell" initialAmount="0"/>
      <species id="AT5G12260" compartment="cell" initialAmount="0"/>
      <species id="AT5G12210" compartment="cell" initialAmount="0"/>
      <species id="AT5G12190" compartment="cell" initialAmount="0"/>
      <species id="AT5G12130" compartment="cell" initialAmount="0"/>
      <species id="AT5G12140" compartment="cell" initialAmount="0"/>
      <species id="AT5G12250" compartment="cell" initialAmount="0"/>
      <species id="AT5G12200" compartment="cell" initialAmount="0"/>
      <species id="AT5G12120" compartment="cell" initialAmount="0"/>
      <species id="AT5G12840" compartment="cell" initialAmount="0"/>
      <species id="AT5G12850" compartment="cell" initialAmount="0"/>
      <species id="AT5G12870" compartment="cell" initialAmount="0"/>
      <species id="AT5G12880" compartment="cell" initialAmount="0"/>
      <species id="AT5G12040" compartment="cell" initialAmount="0"/>
      <species id="AT5G12060_AT5G12070" compartment="cell" initialAmount="0"/>
      <species id="AT5G12080" compartment="cell" initialAmount="0"/>
      <species id="AT5G12050" compartment="cell" initialAmount="0"/>
      <species id="AT5G11780" compartment="cell" initialAmount="0"/>
      <species id="AT5G11800" compartment="cell" initialAmount="0"/>
      <species id="AT5G11810" compartment="cell" initialAmount="0"/>
      <species id="AT5G11820" compartment="cell" initialAmount="0"/>
      <species id="AT5G11680" compartment="cell" initialAmount="0"/>
      <species id="AT5G11690" compartment="cell" initialAmount="0"/>
      <species id="AT5G11770" compartment="cell" initialAmount="0"/>
      <species id="AT5G11650" compartment="cell" initialAmount="0"/>
      <species id="AT5G11720" compartment="cell" initialAmount="0"/>
      <species id="AT5G11790" compartment="cell" initialAmount="0"/>
      <species id="AT5G11760" compartment="cell" initialAmount="0"/>
      <species id="AT5G11670" compartment="cell" initialAmount="0"/>
      <species id="AT5G11840" compartment="cell" initialAmount="0"/>
      <species id="AT5G11850" compartment="cell" initialAmount="0"/>
      <species id="AT5G11870" compartment="cell" initialAmount="0"/>
      <species id="AT5G11900" compartment="cell" initialAmount="0"/>
      <species id="AT5G11930" compartment="cell" initialAmount="0"/>
      <species id="AT5G11940" compartment="cell" initialAmount="0"/>
      <species id="AT5G11950" compartment="cell" initialAmount="0"/>
      <species id="AT5G11960" compartment="cell" initialAmount="0"/>
      <species id="AT5G11990" compartment="cell" initialAmount="0"/>
      <species id="AT5G12000" compartment="cell" initialAmount="0"/>
      <species id="AT5G12010" compartment="cell" initialAmount="0"/>
      <species id="AT5G12030" compartment="cell" initialAmount="0"/>
      <species id="AT5G11490" compartment="cell" initialAmount="0"/>
      <species id="AT5G11630" compartment="cell" initialAmount="0"/>
      <species id="AT5G11640" compartment="cell" initialAmount="0"/>
      <species id="AT5G11700" compartment="cell" initialAmount="0"/>
      <species id="AT5G11710" compartment="cell" initialAmount="0"/>
      <species id="AT5G11730" compartment="cell" initialAmount="0"/>
      <species id="AT5G11740" compartment="cell" initialAmount="0"/>
      <species id="AT5G11350" compartment="cell" initialAmount="0"/>
      <species id="AT5G11360" compartment="cell" initialAmount="0"/>
      <species id="AT5G11370" compartment="cell" initialAmount="0"/>
      <species id="AT5G11380" compartment="cell" initialAmount="0"/>
      <species id="AT5G11390" compartment="cell" initialAmount="0"/>
      <species id="AT5G11400" compartment="cell" initialAmount="0"/>
      <species id="AT5G11410" compartment="cell" initialAmount="0"/>
      <species id="AT5G11420" compartment="cell" initialAmount="0"/>
      <species id="AT5G11170_AT5G11200" compartment="cell" initialAmount="0"/>
      <species id="AT5G11280" compartment="cell" initialAmount="0"/>
      <species id="AT5G11300" compartment="cell" initialAmount="0"/>
      <species id="AT5G11430" compartment="cell" initialAmount="0"/>
      <species id="AT5G11450" compartment="cell" initialAmount="0"/>
      <species id="AT5G11460" compartment="cell" initialAmount="0"/>
      <species id="AT5G11470" compartment="cell" initialAmount="0"/>
      <species id="AT5G11530" compartment="cell" initialAmount="0"/>
      <species id="AT5G11540" compartment="cell" initialAmount="0"/>
      <species id="AT5G11550" compartment="cell" initialAmount="0"/>
      <species id="AT5G11560" compartment="cell" initialAmount="0"/>
      <species id="AT5G11570" compartment="cell" initialAmount="0"/>
      <species id="AT5G11590" compartment="cell" initialAmount="0"/>
      <species id="AT5G11600" compartment="cell" initialAmount="0"/>
      <species id="AT5G11610" compartment="cell" initialAmount="0"/>
      <species id="AT5G11580" compartment="cell" initialAmount="0"/>
      <species id="AT5G11480" compartment="cell" initialAmount="0"/>
      <species id="AT5G11500" compartment="cell" initialAmount="0"/>
      <species id="AT5G11520" compartment="cell" initialAmount="0"/>
      <species id="AT5G11510" compartment="cell" initialAmount="0"/>
      <species id="AT5G11290" compartment="cell" initialAmount="0"/>
      <species id="AT5G11310" compartment="cell" initialAmount="0"/>
      <species id="AT5G11320" compartment="cell" initialAmount="0"/>
      <species id="AT5G11340" compartment="cell" initialAmount="0"/>
      <species id="AT5G10850" compartment="cell" initialAmount="0"/>
      <species id="AT5G10880" compartment="cell" initialAmount="0"/>
      <species id="AT5G10900" compartment="cell" initialAmount="0"/>
      <species id="AT5G10910" compartment="cell" initialAmount="0"/>
      <species id="AT5G10950" compartment="cell" initialAmount="0"/>
      <species id="AT5G10970" compartment="cell" initialAmount="0"/>
      <species id="AT5G10980" compartment="cell" initialAmount="0"/>
      <species id="AT5G11000" compartment="cell" initialAmount="0"/>
      <species id="AT5G10750" compartment="cell" initialAmount="0"/>
      <species id="AT5G10740" compartment="cell" initialAmount="0"/>
      <species id="AT5G10780" compartment="cell" initialAmount="0"/>
      <species id="AT5G10940" compartment="cell" initialAmount="0"/>
      <species id="AT5G10920" compartment="cell" initialAmount="0"/>
      <species id="AT5G10960" compartment="cell" initialAmount="0"/>
      <species id="AT5G10790" compartment="cell" initialAmount="0"/>
      <species id="AT5G10810" compartment="cell" initialAmount="0"/>
      <species id="AT5G10870" compartment="cell" initialAmount="0"/>
      <species id="AT5G10930" compartment="cell" initialAmount="0"/>
      <species id="AT5G10860" compartment="cell" initialAmount="0"/>
      <species id="AT5G11010" compartment="cell" initialAmount="0"/>
      <species id="AT5G11120" compartment="cell" initialAmount="0"/>
      <species id="AT5G11150" compartment="cell" initialAmount="0"/>
      <species id="AT5G11160" compartment="cell" initialAmount="0"/>
      <species id="AT5G11180" compartment="cell" initialAmount="0"/>
      <species id="AT5G11210" compartment="cell" initialAmount="0"/>
      <species id="AT5G11220" compartment="cell" initialAmount="0"/>
      <species id="AT5G11230" compartment="cell" initialAmount="0"/>
      <species id="AT5G11240" compartment="cell" initialAmount="0"/>
      <species id="AT5G11250" compartment="cell" initialAmount="0"/>
      <species id="AT5G11260" compartment="cell" initialAmount="0"/>
      <species id="AT5G11270" compartment="cell" initialAmount="0"/>
      <species id="AT5G10840" compartment="cell" initialAmount="0"/>
      <species id="AT5G10600_AT5G10610" compartment="cell" initialAmount="0"/>
      <species id="AT5G10550" compartment="cell" initialAmount="0"/>
      <species id="AT5G10530" compartment="cell" initialAmount="0"/>
      <species id="AT5G10510" compartment="cell" initialAmount="0"/>
      <species id="AT5G10500" compartment="cell" initialAmount="0"/>
      <species id="AT5G10480" compartment="cell" initialAmount="0"/>
      <species id="AT5G10470" compartment="cell" initialAmount="0"/>
      <species id="AT5G10460" compartment="cell" initialAmount="0"/>
      <species id="AT5G10440" compartment="cell" initialAmount="0"/>
      <species id="AT5G10420" compartment="cell" initialAmount="0"/>
      <species id="AT5G10400" compartment="cell" initialAmount="0"/>
      <species id="AT5G10390" compartment="cell" initialAmount="0"/>
      <species id="AT5G10380" compartment="cell" initialAmount="0"/>
      <species id="AT5G10350" compartment="cell" initialAmount="0"/>
      <species id="AT5G10430" compartment="cell" initialAmount="0"/>
      <species id="AT5G10580" compartment="cell" initialAmount="0"/>
      <species id="AT5G10450" compartment="cell" initialAmount="0"/>
      <species id="AT5G10360" compartment="cell" initialAmount="0"/>
      <species id="AT5G10540" compartment="cell" initialAmount="0"/>
      <species id="AT5G10490" compartment="cell" initialAmount="0"/>
      <species id="AT5G10520" compartment="cell" initialAmount="0"/>
      <species id="AT5G10560" compartment="cell" initialAmount="0"/>
      <species id="AT5G10760" compartment="cell" initialAmount="0"/>
      <species id="AT5G10770" compartment="cell" initialAmount="0"/>
      <species id="AT5G10800" compartment="cell" initialAmount="0"/>
      <species id="AT5G10820" compartment="cell" initialAmount="0"/>
      <species id="AT5G10830" compartment="cell" initialAmount="0"/>
      <species id="AT5G10280" compartment="cell" initialAmount="0"/>
      <species id="AT5G10270" compartment="cell" initialAmount="0"/>
      <species id="AT5G10630" compartment="cell" initialAmount="0"/>
      <species id="AT5G10620" compartment="cell" initialAmount="0"/>
      <species id="AT5G09830" compartment="cell" initialAmount="0"/>
      <species id="AT5G09980" compartment="cell" initialAmount="0"/>
      <species id="AT5G09900" compartment="cell" initialAmount="0"/>
      <species id="AT5G09880" compartment="cell" initialAmount="0"/>
      <species id="AT5G09810" compartment="cell" initialAmount="0"/>
      <species id="AT5G09860" compartment="cell" initialAmount="0"/>
      <species id="AT5G09850" compartment="cell" initialAmount="0"/>
      <species id="AT5G10010" compartment="cell" initialAmount="0"/>
      <species id="AT5G10020" compartment="cell" initialAmount="0"/>
      <species id="AT5G10030" compartment="cell" initialAmount="0"/>
      <species id="AT5G10040" compartment="cell" initialAmount="0"/>
      <species id="AT5G10070" compartment="cell" initialAmount="0"/>
      <species id="AT5G10090" compartment="cell" initialAmount="0"/>
      <species id="AT5G10100" compartment="cell" initialAmount="0"/>
      <species id="AT5G10120" compartment="cell" initialAmount="0"/>
      <species id="AT5G10130" compartment="cell" initialAmount="0"/>
      <species id="AT5G10160" compartment="cell" initialAmount="0"/>
      <species id="AT5G10170" compartment="cell" initialAmount="0"/>
      <species id="AT5G10210" compartment="cell" initialAmount="0"/>
      <species id="AT5G10220" compartment="cell" initialAmount="0"/>
      <species id="AT5G10230" compartment="cell" initialAmount="0"/>
      <species id="AT5G10180" compartment="cell" initialAmount="0"/>
      <species id="AT5G10140" compartment="cell" initialAmount="0"/>
      <species id="AT5G10190" compartment="cell" initialAmount="0"/>
      <species id="AT5G10250" compartment="cell" initialAmount="0"/>
      <species id="AT5G10260" compartment="cell" initialAmount="0"/>
      <species id="AT5G10290" compartment="cell" initialAmount="0"/>
      <species id="AT5G10310" compartment="cell" initialAmount="0"/>
      <species id="AT5G10320" compartment="cell" initialAmount="0"/>
      <species id="AT5G10300" compartment="cell" initialAmount="0"/>
      <species id="AT5G10240" compartment="cell" initialAmount="0"/>
      <species id="AT5G09990" compartment="cell" initialAmount="0"/>
      <species id="AT5G09672_AT5G09670" compartment="cell" initialAmount="0"/>
      <species id="AT5G09690" compartment="cell" initialAmount="0"/>
      <species id="AT5G09700" compartment="cell" initialAmount="0"/>
      <species id="AT5G09720_AT5G09710" compartment="cell" initialAmount="0"/>
      <species id="AT5G09760" compartment="cell" initialAmount="0"/>
      <species id="AT5G09780" compartment="cell" initialAmount="0"/>
      <species id="AT5G09790" compartment="cell" initialAmount="0"/>
      <species id="AT5G09800" compartment="cell" initialAmount="0"/>
      <species id="AT5G09740" compartment="cell" initialAmount="0"/>
      <species id="AT5G09770" compartment="cell" initialAmount="0"/>
      <species id="AT5G09650" compartment="cell" initialAmount="0"/>
      <species id="AT5G09630" compartment="cell" initialAmount="0"/>
      <species id="AT5G09660" compartment="cell" initialAmount="0"/>
      <species id="AT5G09730" compartment="cell" initialAmount="0"/>
      <species id="AT5G09530" compartment="cell" initialAmount="0"/>
      <species id="AT5G09640" compartment="cell" initialAmount="0"/>
      <species id="AT5G09590" compartment="cell" initialAmount="0"/>
      <species id="AT5G09820" compartment="cell" initialAmount="0"/>
      <species id="AT5G09840" compartment="cell" initialAmount="0"/>
      <species id="AT5G09870" compartment="cell" initialAmount="0"/>
      <species id="AT5G09930" compartment="cell" initialAmount="0"/>
      <species id="AT5G09940" compartment="cell" initialAmount="0"/>
      <species id="AT5G09950" compartment="cell" initialAmount="0"/>
      <species id="AT5G09970" compartment="cell" initialAmount="0"/>
      <species id="AT5G09920" compartment="cell" initialAmount="0"/>
      <species id="AT5G09960" compartment="cell" initialAmount="0"/>
      <species id="AT5G09995" compartment="cell" initialAmount="0"/>
      <species id="AT5G09890" compartment="cell" initialAmount="0"/>
      <species id="AT5G09550" compartment="cell" initialAmount="0"/>
      <species id="AT5G09570" compartment="cell" initialAmount="0"/>
      <species id="AT5G09620" compartment="cell" initialAmount="0"/>
      <species id="AT5G08260" compartment="cell" initialAmount="0"/>
      <species id="AT5G08139" compartment="cell" initialAmount="0"/>
      <species id="AT5G08460" compartment="cell" initialAmount="0"/>
      <species id="AT5G08470" compartment="cell" initialAmount="0"/>
      <species id="AT5G08490" compartment="cell" initialAmount="0"/>
      <species id="AT5G08500" compartment="cell" initialAmount="0"/>
      <species id="AT5G08510" compartment="cell" initialAmount="0"/>
      <species id="AT5G08520" compartment="cell" initialAmount="0"/>
      <species id="AT5G08550" compartment="cell" initialAmount="0"/>
      <species id="AT5G08570" compartment="cell" initialAmount="0"/>
      <species id="AT5G08590" compartment="cell" initialAmount="0"/>
      <species id="AT5G08600" compartment="cell" initialAmount="0"/>
      <species id="AT5G08610" compartment="cell" initialAmount="0"/>
      <species id="AT5G08630" compartment="cell" initialAmount="0"/>
      <species id="AT5G08650" compartment="cell" initialAmount="0"/>
      <species id="AT5G08540" compartment="cell" initialAmount="0"/>
      <species id="AT5G08640" compartment="cell" initialAmount="0"/>
      <species id="AT5G08530" compartment="cell" initialAmount="0"/>
      <species id="AT5G08480" compartment="cell" initialAmount="0"/>
      <species id="AT5G08535" compartment="cell" initialAmount="0"/>
      <species id="AT5G08565" compartment="cell" initialAmount="0"/>
      <species id="AT5G08620" compartment="cell" initialAmount="0"/>
      <species id="AT5G08560" compartment="cell" initialAmount="0"/>
      <species id="AT5G08580" compartment="cell" initialAmount="0"/>
      <species id="AT5G09520" compartment="cell" initialAmount="0"/>
      <species id="AT5G08270" compartment="cell" initialAmount="0"/>
      <species id="AT5G08190" compartment="cell" initialAmount="0"/>
      <species id="AT5G08080" compartment="cell" initialAmount="0"/>
      <species id="AT5G08160" compartment="cell" initialAmount="0"/>
      <species id="AT5G08180" compartment="cell" initialAmount="0"/>
      <species id="AT5G08100" compartment="cell" initialAmount="0"/>
      <species id="AT5G08120" compartment="cell" initialAmount="0"/>
      <species id="AT5G07860" compartment="cell" initialAmount="0"/>
      <species id="AT5G07870" compartment="cell" initialAmount="0"/>
      <species id="AT5G07880" compartment="cell" initialAmount="0"/>
      <species id="AT5G07890" compartment="cell" initialAmount="0"/>
      <species id="AT5G07960" compartment="cell" initialAmount="0"/>
      <species id="AT5G07900" compartment="cell" initialAmount="0"/>
      <species id="AT5G07950" compartment="cell" initialAmount="0"/>
      <species id="AT5G07920" compartment="cell" initialAmount="0"/>
      <species id="AT5G07842_AT5G07840" compartment="cell" initialAmount="0"/>
      <species id="AT5G07990" compartment="cell" initialAmount="0"/>
      <species id="AT5G08010" compartment="cell" initialAmount="0"/>
      <species id="AT5G08020" compartment="cell" initialAmount="0"/>
      <species id="AT5G08030" compartment="cell" initialAmount="0"/>
      <species id="AT5G08040" compartment="cell" initialAmount="0"/>
      <species id="AT5G08050" compartment="cell" initialAmount="0"/>
      <species id="AT5G08060" compartment="cell" initialAmount="0"/>
      <species id="AT5G08000" compartment="cell" initialAmount="0"/>
      <species id="AT5G08070" compartment="cell" initialAmount="0"/>
      <species id="AT5G08090" compartment="cell" initialAmount="0"/>
      <species id="AT5G08110" compartment="cell" initialAmount="0"/>
      <species id="AT5G08130" compartment="cell" initialAmount="0"/>
      <species id="AT5G08170" compartment="cell" initialAmount="0"/>
      <species id="AT5G08200" compartment="cell" initialAmount="0"/>
      <species id="AT5G08210" compartment="cell" initialAmount="0"/>
      <species id="AT5G08220" compartment="cell" initialAmount="0"/>
      <species id="AT5G08230" compartment="cell" initialAmount="0"/>
      <species id="AT5G08240" compartment="cell" initialAmount="0"/>
      <species id="AT5G08250" compartment="cell" initialAmount="0"/>
      <species id="AT5G07910" compartment="cell" initialAmount="0"/>
      <species id="AT5G07850" compartment="cell" initialAmount="0"/>
      <species id="AT5G07930" compartment="cell" initialAmount="0"/>
      <species id="AT5G07440" compartment="cell" initialAmount="0"/>
      <species id="AT5G07300" compartment="cell" initialAmount="0"/>
      <species id="AT5G07580" compartment="cell" initialAmount="0"/>
      <species id="AT5G07500" compartment="cell" initialAmount="0"/>
      <species id="AT5G07590" compartment="cell" initialAmount="0"/>
      <species id="AT5G07620" compartment="cell" initialAmount="0"/>
      <species id="AT5G07630" compartment="cell" initialAmount="0"/>
      <species id="AT5G07640" compartment="cell" initialAmount="0"/>
      <species id="AT5G07660" compartment="cell" initialAmount="0"/>
      <species id="AT5G07700" compartment="cell" initialAmount="0"/>
      <species id="AT5G07710" compartment="cell" initialAmount="0"/>
      <species id="AT5G07720" compartment="cell" initialAmount="0"/>
      <species id="AT5G07740" compartment="cell" initialAmount="0"/>
      <species id="AT5G07740" compartment="cell" initialAmount="0"/>
      <species id="AT5G07760" compartment="cell" initialAmount="0"/>
      <species id="AT5G07770" compartment="cell" initialAmount="0"/>
      <species id="AT5G07780" compartment="cell" initialAmount="0"/>
      <species id="AT5G07680" compartment="cell" initialAmount="0"/>
      <species id="AT5G07690" compartment="cell" initialAmount="0"/>
      <species id="AT5G07730" compartment="cell" initialAmount="0"/>
      <species id="AT5G07800" compartment="cell" initialAmount="0"/>
      <species id="AT5G07810" compartment="cell" initialAmount="0"/>
      <species id="AT5G07940_AT5G07980" compartment="cell" initialAmount="0"/>
      <species id="AT5G07820" compartment="cell" initialAmount="0"/>
      <species id="AT5G07830" compartment="cell" initialAmount="0"/>
      <species id="AT5G07570" compartment="cell" initialAmount="0"/>
      <species id="AT1G69940_AT5G07410" compartment="cell" initialAmount="0"/>
      <species id="AT5G07370" compartment="cell" initialAmount="0"/>
      <species id="AT5G07420" compartment="cell" initialAmount="0"/>
      <species id="AT5G07470" compartment="cell" initialAmount="0"/>
      <species id="AT5G07550" compartment="cell" initialAmount="0"/>
      <species id="AT5G07200" compartment="cell" initialAmount="0"/>
      <species id="AT5G07210_AT2G27070" compartment="cell" initialAmount="0"/>
      <species id="AT5G07240" compartment="cell" initialAmount="0"/>
      <species id="AT5G07260" compartment="cell" initialAmount="0"/>
      <species id="AT5G07270" compartment="cell" initialAmount="0"/>
      <species id="AT5G07280" compartment="cell" initialAmount="0"/>
      <species id="AT5G07290" compartment="cell" initialAmount="0"/>
      <species id="AT5G07220" compartment="cell" initialAmount="0"/>
      <species id="AT5G07230" compartment="cell" initialAmount="0"/>
      <species id="AT5G07190" compartment="cell" initialAmount="0"/>
      <species id="AT5G07250" compartment="cell" initialAmount="0"/>
      <species id="AT5G07310" compartment="cell" initialAmount="0"/>
      <species id="AT5G07320" compartment="cell" initialAmount="0"/>
      <species id="AT5G07330" compartment="cell" initialAmount="0"/>
      <species id="AT5G07340" compartment="cell" initialAmount="0"/>
      <species id="AT5G07360" compartment="cell" initialAmount="0"/>
      <species id="AT5G07380" compartment="cell" initialAmount="0"/>
      <species id="AT5G07390" compartment="cell" initialAmount="0"/>
      <species id="AT5G07400" compartment="cell" initialAmount="0"/>
      <species id="AT5G07430" compartment="cell" initialAmount="0"/>
      <species id="AT5G07450" compartment="cell" initialAmount="0"/>
      <species id="AT5G07460" compartment="cell" initialAmount="0"/>
      <species id="AT5G07480" compartment="cell" initialAmount="0"/>
      <species id="AT5G07510" compartment="cell" initialAmount="0"/>
      <species id="AT5G07520" compartment="cell" initialAmount="0"/>
      <species id="AT5G07530" compartment="cell" initialAmount="0"/>
      <species id="AT5G07540" compartment="cell" initialAmount="0"/>
      <species id="AT5G07560" compartment="cell" initialAmount="0"/>
      <species id="AT5G07150" compartment="cell" initialAmount="0"/>
      <species id="AT5G07160" compartment="cell" initialAmount="0"/>
      <species id="AT5G07180" compartment="cell" initialAmount="0"/>
      <species id="AT5G06780" compartment="cell" initialAmount="0"/>
      <species id="AT5G06750" compartment="cell" initialAmount="0"/>
      <species id="AT5G06700" compartment="cell" initialAmount="0"/>
      <species id="AT5G06720" compartment="cell" initialAmount="0"/>
      <species id="AT5G06770" compartment="cell" initialAmount="0"/>
      <species id="AT5G06760" compartment="cell" initialAmount="0"/>
      <species id="AT5G06690" compartment="cell" initialAmount="0"/>
      <species id="AT5G06850" compartment="cell" initialAmount="0"/>
      <species id="AT5G06900" compartment="cell" initialAmount="0"/>
      <species id="AT5G06920" compartment="cell" initialAmount="0"/>
      <species id="AT5G06930" compartment="cell" initialAmount="0"/>
      <species id="AT5G06940" compartment="cell" initialAmount="0"/>
      <species id="AT5G06960" compartment="cell" initialAmount="0"/>
      <species id="AT5G06970" compartment="cell" initialAmount="0"/>
      <species id="AT5G07000" compartment="cell" initialAmount="0"/>
      <species id="AT5G07040" compartment="cell" initialAmount="0"/>
      <species id="AT5G07050" compartment="cell" initialAmount="0"/>
      <species id="AT5G07060" compartment="cell" initialAmount="0"/>
      <species id="AT5G07030" compartment="cell" initialAmount="0"/>
      <species id="AT5G07010" compartment="cell" initialAmount="0"/>
      <species id="AT5G07110" compartment="cell" initialAmount="0"/>
      <species id="AT5G07080" compartment="cell" initialAmount="0"/>
      <species id="AT5G06980" compartment="cell" initialAmount="0"/>
      <species id="AT5G07100" compartment="cell" initialAmount="0"/>
      <species id="AT5G07090" compartment="cell" initialAmount="0"/>
      <species id="AT5G07020" compartment="cell" initialAmount="0"/>
      <species id="AT5G06870" compartment="cell" initialAmount="0"/>
      <species id="AT5G06860" compartment="cell" initialAmount="0"/>
      <species id="AT5G06950" compartment="cell" initialAmount="0"/>
      <species id="AT5G06910" compartment="cell" initialAmount="0"/>
      <species id="AT5G07070" compartment="cell" initialAmount="0"/>
      <species id="AT5G07130" compartment="cell" initialAmount="0"/>
      <species id="AT5G06260" compartment="cell" initialAmount="0"/>
      <species id="AT5G06320" compartment="cell" initialAmount="0"/>
      <species id="AT5G06520" compartment="cell" initialAmount="0"/>
      <species id="AT5G06540" compartment="cell" initialAmount="0"/>
      <species id="AT5G06550" compartment="cell" initialAmount="0"/>
      <species id="AT5G06570" compartment="cell" initialAmount="0"/>
      <species id="AT5G06630" compartment="cell" initialAmount="0"/>
      <species id="AT5G06640" compartment="cell" initialAmount="0"/>
      <species id="AT5G06650" compartment="cell" initialAmount="0"/>
      <species id="AT5G06670" compartment="cell" initialAmount="0"/>
      <species id="AT5G06680" compartment="cell" initialAmount="0"/>
      <species id="AT5G06660" compartment="cell" initialAmount="0"/>
      <species id="AT5G06510" compartment="cell" initialAmount="0"/>
      <species id="AT5G06610" compartment="cell" initialAmount="0"/>
      <species id="AT5G06530" compartment="cell" initialAmount="0"/>
      <species id="AT5G06580" compartment="cell" initialAmount="0"/>
      <species id="AT5G06560" compartment="cell" initialAmount="0"/>
      <species id="AT5G06600" compartment="cell" initialAmount="0"/>
      <species id="AT5G06710" compartment="cell" initialAmount="0"/>
      <species id="AT5G06740" compartment="cell" initialAmount="0"/>
      <species id="AT5G06790" compartment="cell" initialAmount="0"/>
      <species id="AT5G06800" compartment="cell" initialAmount="0"/>
      <species id="AT5G06810" compartment="cell" initialAmount="0"/>
      <species id="AT5G06820" compartment="cell" initialAmount="0"/>
      <species id="AT5G06830" compartment="cell" initialAmount="0"/>
      <species id="AT5G06839" compartment="cell" initialAmount="0"/>
      <species id="AT5G06730" compartment="cell" initialAmount="0"/>
      <species id="AT5G06360" compartment="cell" initialAmount="0"/>
      <species id="AT5G06265" compartment="cell" initialAmount="0"/>
      <species id="AT5G06340" compartment="cell" initialAmount="0"/>
      <species id="AT5G05920" compartment="cell" initialAmount="0"/>
      <species id="AT5G05950" compartment="cell" initialAmount="0"/>
      <species id="AT5G06070" compartment="cell" initialAmount="0"/>
      <species id="AT5G06080" compartment="cell" initialAmount="0"/>
      <species id="AT5G06100" compartment="cell" initialAmount="0"/>
      <species id="AT5G06110" compartment="cell" initialAmount="0"/>
      <species id="AT5G06120" compartment="cell" initialAmount="0"/>
      <species id="AT5G06130" compartment="cell" initialAmount="0"/>
      <species id="AT5G06140" compartment="cell" initialAmount="0"/>
      <species id="AT5G06160" compartment="cell" initialAmount="0"/>
      <species id="AT5G06170" compartment="cell" initialAmount="0"/>
      <species id="AT5G06200" compartment="cell" initialAmount="0"/>
      <species id="AT5G06240" compartment="cell" initialAmount="0"/>
      <species id="AT5G06250" compartment="cell" initialAmount="0"/>
      <species id="AT5G06180" compartment="cell" initialAmount="0"/>
      <species id="AT5G06210" compartment="cell" initialAmount="0"/>
      <species id="AT5G06190" compartment="cell" initialAmount="0"/>
      <species id="AT5G06300" compartment="cell" initialAmount="0"/>
      <species id="AT5G06330" compartment="cell" initialAmount="0"/>
      <species id="AT5G06400" compartment="cell" initialAmount="0"/>
      <species id="AT5G06410" compartment="cell" initialAmount="0"/>
      <species id="AT5G06430" compartment="cell" initialAmount="0"/>
      <species id="AT5G06440" compartment="cell" initialAmount="0"/>
      <species id="AT5G06460" compartment="cell" initialAmount="0"/>
      <species id="AT5G06490" compartment="cell" initialAmount="0"/>
      <species id="AT5G06500" compartment="cell" initialAmount="0"/>
      <species id="AT5G06480" compartment="cell" initialAmount="0"/>
      <species id="AT5G06290" compartment="cell" initialAmount="0"/>
      <species id="AT5G06270" compartment="cell" initialAmount="0"/>
      <species id="AT5G06280" compartment="cell" initialAmount="0"/>
      <species id="AT1G01350_AT5G06420" compartment="cell" initialAmount="0"/>
      <species id="AT5G06370" compartment="cell" initialAmount="0"/>
      <species id="AT5G05730" compartment="cell" initialAmount="0"/>
      <species id="AT5G05740" compartment="cell" initialAmount="0"/>
      <species id="AT5G05760" compartment="cell" initialAmount="0"/>
      <species id="AT5G05790" compartment="cell" initialAmount="0"/>
      <species id="AT5G05800" compartment="cell" initialAmount="0"/>
      <species id="AT5G05820" compartment="cell" initialAmount="0"/>
      <species id="AT5G05840" compartment="cell" initialAmount="0"/>
      <species id="AT5G05850" compartment="cell" initialAmount="0"/>
      <species id="AT5G05880" compartment="cell" initialAmount="0"/>
      <species id="AT5G05900" compartment="cell" initialAmount="0"/>
      <species id="AT5G05710" compartment="cell" initialAmount="0"/>
      <species id="AT5G05780" compartment="cell" initialAmount="0"/>
      <species id="AT5G05870" compartment="cell" initialAmount="0"/>
      <species id="AT5G05890" compartment="cell" initialAmount="0"/>
      <species id="AT5G05690" compartment="cell" initialAmount="0"/>
      <species id="AT5G05860" compartment="cell" initialAmount="0"/>
      <species id="AT5G05700" compartment="cell" initialAmount="0"/>
      <species id="AT5G05750" compartment="cell" initialAmount="0"/>
      <species id="AT5G05940" compartment="cell" initialAmount="0"/>
      <species id="AT5G05980" compartment="cell" initialAmount="0"/>
      <species id="AT5G06000" compartment="cell" initialAmount="0"/>
      <species id="AT5G06020" compartment="cell" initialAmount="0"/>
      <species id="AT5G06040" compartment="cell" initialAmount="0"/>
      <species id="AT5G06050" compartment="cell" initialAmount="0"/>
      <species id="AT5G05990" compartment="cell" initialAmount="0"/>
      <species id="AT5G06060" compartment="cell" initialAmount="0"/>
      <species id="AT5G05960" compartment="cell" initialAmount="0"/>
      <species id="AT5G05930" compartment="cell" initialAmount="0"/>
      <species id="AT5G05550" compartment="cell" initialAmount="0"/>
      <species id="AT5G05660" compartment="cell" initialAmount="0"/>
      <species id="AT5G05670" compartment="cell" initialAmount="0"/>
      <species id="AT5G05680" compartment="cell" initialAmount="0"/>
      <species id="AT5G05390" compartment="cell" initialAmount="0"/>
      <species id="AT5G05400" compartment="cell" initialAmount="0"/>
      <species id="AT5G05420" compartment="cell" initialAmount="0"/>
      <species id="AT5G05430" compartment="cell" initialAmount="0"/>
      <species id="AT5G05450" compartment="cell" initialAmount="0"/>
      <species id="AT5G05460" compartment="cell" initialAmount="0"/>
      <species id="AT5G05320" compartment="cell" initialAmount="0"/>
      <species id="AT5G05440" compartment="cell" initialAmount="0"/>
      <species id="AT5G05500" compartment="cell" initialAmount="0"/>
      <species id="AT5G05470" compartment="cell" initialAmount="0"/>
      <species id="AT5G05290" compartment="cell" initialAmount="0"/>
      <species id="AT5G05410" compartment="cell" initialAmount="0"/>
      <species id="AT5G05490" compartment="cell" initialAmount="0"/>
      <species id="AT5G05260" compartment="cell" initialAmount="0"/>
      <species id="AT5G05480" compartment="cell" initialAmount="0"/>
      <species id="AT5G05510" compartment="cell" initialAmount="0"/>
      <species id="AT5G05540" compartment="cell" initialAmount="0"/>
      <species id="AT5G05560" compartment="cell" initialAmount="0"/>
      <species id="AT5G05570" compartment="cell" initialAmount="0"/>
      <species id="AT5G05630" compartment="cell" initialAmount="0"/>
      <species id="AT5G05640" compartment="cell" initialAmount="0"/>
      <species id="AT5G05610" compartment="cell" initialAmount="0"/>
      <species id="AT5G05520" compartment="cell" initialAmount="0"/>
      <species id="AT5G05600" compartment="cell" initialAmount="0"/>
      <species id="AT5G05270" compartment="cell" initialAmount="0"/>
      <species id="AT5G05280_AT5G05282" compartment="cell" initialAmount="0"/>
      <species id="AT5G05300" compartment="cell" initialAmount="0"/>
      <species id="AT5G05310" compartment="cell" initialAmount="0"/>
      <species id="AT5G05340" compartment="cell" initialAmount="0"/>
      <species id="AT5G05350" compartment="cell" initialAmount="0"/>
      <species id="AT5G05370" compartment="cell" initialAmount="0"/>
      <species id="AT5G04960" compartment="cell" initialAmount="0"/>
      <species id="AT5G04970" compartment="cell" initialAmount="0"/>
      <species id="AT5G04980" compartment="cell" initialAmount="0"/>
      <species id="AT5G05030" compartment="cell" initialAmount="0"/>
      <species id="AT5G05050" compartment="cell" initialAmount="0"/>
      <species id="AT5G05070" compartment="cell" initialAmount="0"/>
      <species id="AT5G05130" compartment="cell" initialAmount="0"/>
      <species id="AT5G05150" compartment="cell" initialAmount="0"/>
      <species id="AT5G05140" compartment="cell" initialAmount="0"/>
      <species id="AT5G05090" compartment="cell" initialAmount="0"/>
      <species id="AT5G05110" compartment="cell" initialAmount="0"/>
      <species id="AT5G04900" compartment="cell" initialAmount="0"/>
      <species id="AT5G05000" compartment="cell" initialAmount="0"/>
      <species id="AT5G05080" compartment="cell" initialAmount="0"/>
      <species id="AT5G05040_AT5G05060" compartment="cell" initialAmount="0"/>
      <species id="AT5G05010" compartment="cell" initialAmount="0"/>
      <species id="AT5G04940" compartment="cell" initialAmount="0"/>
      <species id="AT5G04930" compartment="cell" initialAmount="0"/>
      <species id="AT5G05100" compartment="cell" initialAmount="0"/>
      <species id="AT5G05160" compartment="cell" initialAmount="0"/>
      <species id="AT5G05190" compartment="cell" initialAmount="0"/>
      <species id="AT5G05230" compartment="cell" initialAmount="0"/>
      <species id="AT5G05180" compartment="cell" initialAmount="0"/>
      <species id="AT5G05200" compartment="cell" initialAmount="0"/>
      <species id="AT5G05210" compartment="cell" initialAmount="0"/>
      <species id="AT5G05220" compartment="cell" initialAmount="0"/>
      <species id="AT5G05170" compartment="cell" initialAmount="0"/>
      <species id="AT5G05250" compartment="cell" initialAmount="0"/>
      <species id="AT5G04720" compartment="cell" initialAmount="0"/>
      <species id="AT5G04910" compartment="cell" initialAmount="0"/>
      <species id="AT5G04920" compartment="cell" initialAmount="0"/>
      <species id="AT5G04950" compartment="cell" initialAmount="0"/>
      <species id="AT5G04540" compartment="cell" initialAmount="0"/>
      <species id="AT5G04560" compartment="cell" initialAmount="0"/>
      <species id="AT5G04560" compartment="cell" initialAmount="0"/>
      <species id="AT5G04560" compartment="cell" initialAmount="0"/>
      <species id="AT5G04620" compartment="cell" initialAmount="0"/>
      <species id="AT5G04630" compartment="cell" initialAmount="0"/>
      <species id="AT5G04640" compartment="cell" initialAmount="0"/>
      <species id="AT5G04650" compartment="cell" initialAmount="0"/>
      <species id="AT5G04610" compartment="cell" initialAmount="0"/>
      <species id="AT5G04490" compartment="cell" initialAmount="0"/>
      <species id="AT5G04430" compartment="cell" initialAmount="0"/>
      <species id="AT5G04470" compartment="cell" initialAmount="0"/>
      <species id="AT5G04600" compartment="cell" initialAmount="0"/>
      <species id="AT5G04590" compartment="cell" initialAmount="0"/>
      <species id="AT5G04480" compartment="cell" initialAmount="0"/>
      <species id="AT5G04510" compartment="cell" initialAmount="0"/>
      <species id="AT5G04410" compartment="cell" initialAmount="0"/>
      <species id="AT5G04550" compartment="cell" initialAmount="0"/>
      <species id="AT5G04420" compartment="cell" initialAmount="0"/>
      <species id="AT5G04670" compartment="cell" initialAmount="0"/>
      <species id="AT5G04700_AT5G04680" compartment="cell" initialAmount="0"/>
      <species id="AT5G04710" compartment="cell" initialAmount="0"/>
      <species id="AT5G04730" compartment="cell" initialAmount="0"/>
      <species id="AT5G04810" compartment="cell" initialAmount="0"/>
      <species id="AT5G04790" compartment="cell" initialAmount="0"/>
      <species id="AT5G04760" compartment="cell" initialAmount="0"/>
      <species id="AT5G04660" compartment="cell" initialAmount="0"/>
      <species id="AT5G04770" compartment="cell" initialAmount="0"/>
      <species id="AT5G04740" compartment="cell" initialAmount="0"/>
      <species id="AT2G04390_AT5G04800_AT2G05220" compartment="cell" initialAmount="0"/>
      <species id="AT5G04750" compartment="cell" initialAmount="0"/>
      <species id="AT5G03870" compartment="cell" initialAmount="0"/>
      <species id="AT5G03900" compartment="cell" initialAmount="0"/>
      <species id="AT5G03905" compartment="cell" initialAmount="0"/>
      <species id="AT5G03880" compartment="cell" initialAmount="0"/>
      <species id="AT5G03860" compartment="cell" initialAmount="0"/>
      <species id="AT5G03840" compartment="cell" initialAmount="0"/>
      <species id="AT5G03920" compartment="cell" initialAmount="0"/>
      <species id="AT5G03930" compartment="cell" initialAmount="0"/>
      <species id="AT5G03960" compartment="cell" initialAmount="0"/>
      <species id="AT5G03980" compartment="cell" initialAmount="0"/>
      <species id="AT5G04010" compartment="cell" initialAmount="0"/>
      <species id="AT5G04020" compartment="cell" initialAmount="0"/>
      <species id="AT5G04030" compartment="cell" initialAmount="0"/>
      <species id="AT5G04040" compartment="cell" initialAmount="0"/>
      <species id="AT5G04050" compartment="cell" initialAmount="0"/>
      <species id="AT5G04060" compartment="cell" initialAmount="0"/>
      <species id="AT5G04070" compartment="cell" initialAmount="0"/>
      <species id="AT5G04080" compartment="cell" initialAmount="0"/>
      <species id="AT5G04000" compartment="cell" initialAmount="0"/>
      <species id="AT5G03970" compartment="cell" initialAmount="0"/>
      <species id="AT5G03940" compartment="cell" initialAmount="0"/>
      <species id="AT5G03910" compartment="cell" initialAmount="0"/>
      <species id="AT5G04440" compartment="cell" initialAmount="0"/>
      <species id="AT5G04460" compartment="cell" initialAmount="0"/>
      <species id="AT5G04500" compartment="cell" initialAmount="0"/>
      <species id="AT5G04520" compartment="cell" initialAmount="0"/>
      <species id="AT5G04530" compartment="cell" initialAmount="0"/>
      <species id="AT5G03760" compartment="cell" initialAmount="0"/>
      <species id="AT5G03795" compartment="cell" initialAmount="0"/>
      <species id="AT5G03810_AT5G03820" compartment="cell" initialAmount="0"/>
      <species id="AT5G03850" compartment="cell" initialAmount="0"/>
      <species id="AT5G03560" compartment="cell" initialAmount="0"/>
      <species id="AT5G03430" compartment="cell" initialAmount="0"/>
      <species id="AT5G03300" compartment="cell" initialAmount="0"/>
      <species id="AT5G03340" compartment="cell" initialAmount="0"/>
      <species id="AT5G03470" compartment="cell" initialAmount="0"/>
      <species id="AT5G03530" compartment="cell" initialAmount="0"/>
      <species id="AT5G03590" compartment="cell" initialAmount="0"/>
      <species id="AT5G03600" compartment="cell" initialAmount="0"/>
      <species id="AT5G03620" compartment="cell" initialAmount="0"/>
      <species id="AT5G03640" compartment="cell" initialAmount="0"/>
      <species id="AT5G03650" compartment="cell" initialAmount="0"/>
      <species id="AT5G03670" compartment="cell" initialAmount="0"/>
      <species id="AT5G03680" compartment="cell" initialAmount="0"/>
      <species id="AT5G03700" compartment="cell" initialAmount="0"/>
      <species id="AT5G03720" compartment="cell" initialAmount="0"/>
[truncated: 58,290,474 more chars]
