# Supplementary material for: Reverse-engineering the Arabidopsis thaliana transcriptional network under changing environmental conditions
Source: Genome Biol. 2009 Sep 15;10(9):R96. doi: 10.1186/gb-2009-10-9-r96 (PMC2768985; doi:10.1186/gb-2009-10-9-r96)
Supplement: Additional data file 3 — The effective (text file) and transcriptional models (SBML file). [file gb-2009-10-9-r96-S3.ZIP › Ath_effective topology.txt]

AT2G26550	AT2G40470
AT2G26550	AT3G19240
AT2G26550	AT1G63840
AT2G26550	AT1G71800
AT2G26550	AT2G30150
AT2G26550	AT5G48840
AT2G26550	AT4G22560
AT2G26550	AT4G19070
AT2G26410	AT3G22750
AT2G26410	AT1G61080
AT2G26410	AT5G15600
AT2G26410	AT1G01780
AT2G26410	AT2G22290
AT2G26410	AT1G03920
AT2G26410	AT5G45840
AT2G26410	AT5G13990
AT2G26410	AT5G01610
AT2G26410	AT4G18640
AT2G47600	AT1G29400
AT2G47600	AT3G46450
AT2G47600	AT4G12410
AT5G08450	AT4G02560
AT5G08450	AT4G02020
AT5G08450	AT3G12380
AT5G08450	AT3G15120
AT5G08450	AT3G23900
AT5G08450	AT1G31810
AT5G08450	AT3G26560
AT5G08450	AT3G12680
AT5G08450	AT3G15880
AT5G08450	AT3G06400
AT5G08450	AT3G01320
AT5G08450	AT1G19100
AT5G08450	AT1G32750
AT5G08450	AT1G47570
AT5G08450	AT1G79280
AT5G08450	AT1G55860_AT1G70320
AT5G08450	AT1G08600
AT5G08450	AT2G28290
AT5G08450	AT2G29210
AT5G08450	AT2G44950
AT5G08450	AT5G58003
AT5G08450	AT5G55390
AT5G08450	AT5G53440
AT5G08450	AT5G49880
AT5G08450	AT4G16280
AT5G08450	AT5G23610
AT5G08450	AT5G11530
AT5G08450	AT5G10940
AT5G08450	AT5G07940_AT5G07980
AT5G08450	AT5G01290
AT5G08450	AT3G62140
AT5G08450	AT3G60240
AT5G08450	AT3G57570
AT5G08450	AT3G54230
AT5G08450	AT3G46960
AT5G08450	AT3G46920
AT5G08450	AT4G11560
AT5G08450	AT4G10930
AT4G05170	AT4G03330
AT4G05170	AT4G02090
AT4G05170	AT4G01680
AT4G05170	AT4G01140
AT4G05170	AT3G13700_AT3G13710
AT4G05170	AT3G22570
AT4G05170	AT4G37220
AT4G05170	AT3G20130
AT4G05170	AT3G18200
AT4G05170	AT3G14340
AT4G05170	AT3G16690
AT4G05170	AT1G57570
AT4G05170	AT3G05920
AT4G05170	AT3G11550
AT4G05170	AT3G03700_AT3G04440
AT4G05170	AT5G15830
AT4G05170	AT1G72140
AT4G05170	AT1G72200
AT4G05170	AT5G15900
AT4G05170	AT1G71740
AT4G05170	AT1G27670
AT4G05170	AT1G08500
AT4G05170	AT1G22550
AT4G05170	AT1G56010
AT4G05170	AT1G70990
AT4G05170	AT2G16005
AT4G05170	AT1G30750
AT4G05170	AT2G36100
AT4G05170	AT2G15300
AT4G05170	AT2G28670
AT4G05170	AT5G25810
AT4G05170	AT1G04250
AT4G05170	AT2G21880
AT4G05170	AT1G65310
AT4G05170	AT1G70330
AT4G05170	AT1G61950
AT4G05170	AT2G25150
AT4G05170	AT2G25160
AT4G05170	AT1G08590
AT4G05170	AT1G61590
AT4G05170	AT1G23760
AT4G05170	AT2G43050
AT4G05170	AT5G66390
AT4G05170	AT2G37130
AT4G05170	AT2G27370
AT4G05170	AT2G32300
AT4G05170	AT5G65390
AT4G05170	AT1G13430_AT2G14920
AT4G05170	AT2G39430
AT4G05170	AT2G34500
AT4G05170	AT5G61340
AT4G05170	AT5G60660
AT4G05170	AT5G56870
AT4G05170	AT5G53980
AT4G05170	AT5G53250
AT4G05170	AT5G47450
AT4G05170	AT5G46900_AT5G46890
AT4G05170	AT5G42580
AT4G05170	AT5G42180
AT4G05170	AT5G38970
AT4G05170	AT5G23220
AT4G05170	AT5G15290
AT4G05170	AT5G11540
AT4G05170	AT4G14650
AT4G05170	AT5G10970
AT4G05170	AT5G10430
AT4G05170	AT5G06930
AT4G05170	AT5G07110
AT4G05170	AT5G06200
AT4G05170	AT4G14380
AT4G05170	AT5G02170
AT4G05170	AT3G63470
AT4G05170	AT3G59340
AT4G05170	AT3G59710
AT4G05170	AT5G04120
AT4G05170	AT3G56930
AT4G05170	AT3G54770
AT4G05170	AT1G73340
AT4G05170	AT3G49845
AT4G05170	AT3G49930
AT4G05170	AT3G48940
AT4G05170	AT3G45700
AT4G05170	AT1G32170
AT4G05170	AT4G40080
AT4G05170	AT4G40010
AT4G05170	AT4G35060
AT4G05170	AT4G25410
AT4G05170	AT4G22460
AT4G05170	AT4G21340
AT4G05170	AT4G13580
AT4G05170	AT4G12510_AT4G12520
AT4G05170	AT4G11210
AT4G05190	AT3G16630
AT4G05190	AT3G04470
AT4G05190	AT1G01500
AT4G05190	AT1G68430
AT4G05190	AT2G19310
AT4G05190	AT5G62580
AT4G05190	AT5G55180
AT4G05190	AT5G50012_AT5G50011_AT5G50010
AT4G05190	AT4G17310
AT4G05190	AT5G24460
AT4G05190	AT4G15530
AT4G05190	AT5G14230
AT4G05190	AT5G05080
AT4G05190	AT3G55005
AT4G05190	AT4G22220
AT4G05190	AT4G11820
AT4G05200	AT1G55020
AT4G05200	AT3G15300
AT4G05200	AT1G08430
AT4G05200	AT5G16990
AT4G05200	AT3G05690
AT4G05200	AT3G03520
AT4G05200	AT1G68940
AT4G05200	AT1G51420
AT4G05200	AT2G43670
AT4G05200	AT1G19650
AT4G05200	AT2G36090
AT4G05200	AT2G17070
AT4G05200	AT2G17080
AT4G05200	AT1G61480
AT4G05200	AT1G26970
AT4G05200	AT2G48090
AT4G05200	AT2G27010
AT4G05200	AT2G16890
AT4G05200	AT2G32610
AT4G05200	AT5G56080
AT4G05200	AT5G53990
AT4G05200	AT5G53460
AT4G05200	AT5G49780
AT4G05200	AT5G48175
AT4G05200	AT5G47740
AT4G05200	AT5G44460
AT4G05200	AT5G43690
AT4G05200	AT5G39110_AT5G39150_AT5G39120_AT5G39180
AT4G05200	AT5G13910
AT4G05200	AT4G15500
AT4G05200	AT5G04740
AT4G05200	AT4G31100
AT4G05200	AT4G30450
AT4G05200	AT4G27290
AT4G05200	AT4G12330
AT4G05200	AT4G09100
AT4G05200	AT4G04990
AT4G05240	AT3G45520_AT4G04380
AT4G05240	AT1G66550
AT4G05240	AT3G30650
AT4G05240	AT2G34230
AT4G05250	AT4G05270
AT4G05250	AT4G00416
AT4G05250	AT3G16550
AT4G05250	AT3G30220
AT4G05250	AT1G36000
AT4G05250	AT1G68270
AT4G05250	AT5G28160_AT5G28180
AT4G05250	AT1G47790
AT4G05250	AT5G44875_AT2G29230_AT1G35640_AT1G21040_AT1G08735_AT3G26525
AT4G05250	AT1G42393
AT4G05250	AT2G10460
AT4G05250	AT2G13760
AT4G05250	AT1G30030_AT4G10830
AT4G05250	AT3G13250_AT4G07800
AT4G05260	AT4G03800
AT4G05260	AT4G04050
AT4G05260	AT3G29570
AT4G05260	AT1G36910
AT4G05260	AT3G66656
AT4G05260	AT5G32610
AT4G05260	AT1G69470
AT4G05260	AT5G28420
AT4G05260	AT3G32190
AT4G05260	AT3G24230
AT4G05260	AT3G30220
AT4G05260	AT3G30230
AT4G05260	AT2G12150_AT1G45070_AT5G28487
AT4G05260	AT3G20850
AT4G05260	AT1G06410
AT4G05260	AT1G36000
AT4G05260	AT1G78400
AT4G05260	AT5G35130
AT4G05260	AT1G12260
AT4G05260	AT1G52990
AT4G05260	AT1G07860
AT4G05260	AT5G28920
AT4G05260	AT1G35515
AT4G05260	AT2G12610
AT4G05260	AT5G26140
AT4G05260	AT2G10460
AT4G05260	AT2G31910
AT4G05260	AT1G55600
AT4G05260	AT5G67040
AT4G05260	AT1G70060
AT4G05260	AT2G28440
AT4G05260	AT2G11370
AT4G05260	AT2G27440
AT4G05260	AT2G11120
AT4G05260	AT4G19280_AT2G11166_AT5G36060
AT4G05260	AT2G14690
AT4G05260	AT2G24010
AT4G05260	AT2G28980
AT4G05260	AT2G29000
AT4G05260	AT2G07760
AT4G05260	AT2G34820
AT4G05260	AT5G60350
AT4G05260	AT5G58820
AT4G05260	AT5G56070
AT4G05260	AT5G35900
AT4G05260	AT5G23640
AT4G05260	AT5G07850
AT4G05260	AT3G60940
AT4G05260	AT3G50690
AT4G05260	AT3G49460
AT4G05260	AT3G46910
AT4G05260	AT3G44560
AT4G05260	AT3G43930
AT4G05260	AT3G42220
AT4G05260	AT3G42160
AT4G05260	AT4G32220
AT4G05260	AT4G11700
AT4G05260	AT5G21130
AT4G05260	AT4G09690
AT4G05260	AT4G08530
AT4G05260	AT3G13250_AT4G07800
AT4G05260	AT4G07330
AT4G05260	AT4G05080
AT5G08420	AT4G02820
AT5G08420	AT1G32580
AT5G08420	AT3G23710
AT5G08420	AT1G68790
AT5G08420	AT1G72420
AT5G08420	AT1G06790
AT5G08420	AT1G53460
AT5G08420	AT1G80700_AT1G80980
AT5G08420	AT2G03780
AT5G08420	AT5G65490
AT5G08420	AT5G61330
AT5G08420	AT5G58990_AT5G52370
AT5G08420	AT5G51960
AT5G08420	AT5G41760
AT5G08420	AT5G40080_AT5G39800
AT5G08420	AT5G14440
AT5G08420	AT4G14660
AT5G08420	AT4G32420
AT4G05300	AT1G76350
AT4G05300	AT1G12150
AT4G05300	AT1G07485
AT4G05300	AT1G35740
AT4G05300	AT1G50160
AT4G05300	AT2G05530
AT4G05300	AT2G44195
AT4G05300	AT4G14500
AT4G05300	AT5G43640
AT4G05300	AT5G24655
AT4G05300	AT5G07780
AT4G05300	AT2G40935
AT4G05300	AT4G12160
AT4G05310	AT4G02190
AT4G05310	AT1G32040
AT4G05310	AT5G39390
AT4G04930	AT4G34750
AT4G04890	AT4G04970
AT4G04890	AT4G04640
AT4G04890	AT4G03280
AT4G04890	AT4G02620
AT4G04890	AT4G01460
AT4G04890	AT4G00730
AT4G04890	AT4G00400
AT4G04890	AT4G00180
AT4G04890	AT1G32060
AT4G04890	AT1G25450
AT4G04890	AT2G40530
AT4G04890	AT2G40490
AT4G04890	AT2G33450
AT4G04890	AT1G17840
AT4G04890	AT1G18170
AT4G04890	AT1G50890
AT4G04890	AT3G12150
AT4G04890	AT2G45190
AT4G04890	AT1G75240
AT4G04890	AT1G75190
AT4G04890	AT1G32550
AT4G04890	AT3G28920
AT4G04890	AT3G20680
AT4G04890	AT2G34140
AT4G04890	AT3G27160
AT4G04890	AT3G22120
AT4G04890	AT3G22930
AT4G04890	AT3G15190
AT4G04890	AT3G21055
AT4G04890	AT3G26932
AT4G04890	AT3G27320
AT4G04890	AT3G23760
AT4G04890	AT3G23700
AT4G04890	AT3G13120
AT4G04890	AT3G27850_AT3G27830
AT4G04890	AT3G28040
AT4G04890	AT4G36540
AT4G04890	AT3G56910
AT4G04890	AT1G66480
AT4G04890	AT1G31920
AT4G04890	AT3G18680
AT4G04890	AT3G20820
AT4G04890	AT3G29030
AT4G04890	AT3G25920
AT4G04890	AT3G26060
AT4G04890	AT1G51940
AT4G04890	AT3G26744
AT4G04890	AT3G14415_AT3G14420
AT4G04890	AT3G15360
AT4G04890	AT3G02600
AT4G04890	AT3G08010
AT4G04890	AT3G09580
AT4G04890	AT3G04760
AT4G04890	AT3G01970
AT4G04890	AT3G08940
AT4G04890	AT3G01480
AT4G04890	AT3G16370
AT4G04890	AT1G12330
AT4G04890	AT1G20650
AT4G04890	AT1G27950
AT4G04890	AT1G55260
AT4G04890	AT1G64355
AT4G04890	AT1G29670
AT4G04890	AT1G72610
AT4G04890	AT1G71500
AT4G04890	AT1G68010
AT4G04890	AT1G68795
AT4G04890	AT1G68780
AT4G04890	AT5G14910
AT4G04890	AT1G78170
AT4G04890	AT1G78180
AT4G04890	AT1G68530
AT4G04890	AT1G69310
AT4G04890	AT1G69880
AT4G04890	AT2G47240
AT4G04890	AT1G08000_AT1G08010
AT4G04890	AT1G49160
AT4G04890	AT1G29070
AT4G04890	AT1G07320
AT4G04890	AT1G75350
AT4G04890	AT1G12860
AT4G04890	AT1G12845
AT4G04890	AT1G14345
AT4G04890	AT1G14440
AT4G04890	AT1G71720
AT4G04890	AT1G71695
AT4G04890	AT1G63530
AT4G04890	AT1G08520
AT4G04890	AT1G50670
AT4G04890	AT1G64510
AT4G04890	AT1G74970
AT4G04890	AT1G48350
AT4G04890	AT1G34640
AT4G04890	AT1G67700
AT4G04890	AT1G17200
AT4G04890	AT1G15260
AT4G04890	AT1G13950
AT4G04890	AT1G14840
AT4G04890	AT1G14920
AT4G04890	AT1G79450
AT4G04890	AT1G54500
AT4G04890	AT1G75690
AT4G04890	AT1G24020
AT4G04890	AT4G13500_AT2G05310
AT4G04890	AT1G03130
AT4G04890	AT1G78630
AT4G04890	AT5G26000_AT5G25980
AT4G04890	AT1G09340
AT4G04890	AT2G36000
AT4G04890	AT1G02220
AT4G04890	AT1G65295
AT4G04890	AT5G67280
AT4G04890	AT5G67360
AT4G04890	AT1G55670
AT4G04890	AT1G03600
AT4G04890	AT1G03680
AT4G04890	AT2G43030
AT4G04890	AT2G10940
AT4G04890	AT2G46530
AT4G04890	AT2G42300
AT4G04890	AT2G15090
AT4G04890	AT2G24270
AT4G04890	AT2G18710
AT4G04890	AT2G02070
AT4G04890	AT2G45180
AT4G04890	AT2G39010
AT4G04890	AT2G29180
AT4G04890	AT5G65410
AT4G04890	AT5G65500
AT4G04890	AT2G47910
AT4G04890	AT5G65220
AT4G04890	AT2G24090
AT4G04890	AT2G46820
AT4G04890	AT2G28930
AT4G04890	AT2G26910
AT4G04890	AT2G38140
AT4G04890	AT2G37630
AT4G04890	AT4G15415
AT4G04890	AT2G26330
AT4G04890	AT2G26250
AT4G04890	AT2G33800
AT4G04890	AT2G45590
AT4G04890	AT2G41980
AT4G04890	AT5G63860
AT4G04890	AT5G63180
AT4G04890	AT4G15630
AT4G04890	AT5G58250
AT4G04890	AT5G57180
AT4G04890	AT4G16980
AT4G04890	AT5G54630
AT4G04890	AT5G53490
AT4G04890	AT4G14890
AT4G04890	AT5G52780
AT4G04890	AT4G17600
AT4G04890	AT5G51110
AT4G04890	AT5G48485
AT4G04890	AT4G16410
AT4G04890	AT4G14870
AT4G04890	AT5G47110
AT4G04890	AT5G45950
AT4G04890	AT5G45680
AT4G04890	AT5G45220
AT4G04890	AT5G18460
AT4G04890	AT5G18590
AT4G04890	AT5G15210
AT4G04890	AT5G14320
AT4G04890	AT5G13400
AT4G04890	AT5G12880
AT4G04890	AT5G11420
AT4G04890	AT5G11550
AT4G04890	AT5G09660
AT4G04890	AT5G07020
AT4G04890	AT5G02160
AT4G04890	AT5G01530
AT4G04890	AT3G63490
AT4G04890	AT3G61550
AT4G04890	AT3G59400
AT4G04890	AT3G59420
AT4G04890	AT3G57230
AT4G04890	AT3G56650
AT4G04890	AT3G56010
AT4G04890	AT3G55800
AT4G04890	AT3G55330
AT4G04890	AT3G54790
AT4G04890	AT3G54210
AT4G04890	AT3G54050
AT4G04890	AT3G54030
AT4G04890	AT3G53400_AT3G53402
AT4G04890	AT3G52150
AT4G04890	AT3G51420
AT4G04890	AT3G51510
AT4G04890	AT3G48460
AT4G04890	AT3G47780
AT4G04890	AT3G47110
AT4G04890	AT3G45780
AT4G04890	AT3G43720
AT4G04890	AT4G38970
AT4G04890	AT4G39330
AT4G04890	AT4G38770
AT4G04890	AT4G36250
AT4G04890	AT5G13510
AT4G04890	AT4G34620
AT4G04890	AT4G34190
AT4G04890	AT4G33220
AT4G04890	AT4G32260
AT4G04890	AT4G31850
AT4G04890	AT4G28760
AT4G04890	AT4G28080
AT4G04890	AT4G25960
AT4G04890	AT4G25434
AT4G04890	AT4G25050
AT4G04890	AT4G25080
AT4G04890	AT4G24510
AT4G04890	AT4G24930
AT4G04890	AT4G23820
AT4G04890	AT4G21750
AT4G04890	AT4G21780
AT4G04890	AT5G13140
AT4G04890	AT4G13100
AT4G04890	AT5G08280
AT4G04890	AT4G09650
AT4G04940	AT3G17910
AT4G04940	AT1G26340
AT4G04940	AT5G62050
AT4G04940	AT5G60730
AT4G04940	AT5G44780
AT4G04940	AT5G05920
AT4G04950	AT1G17510
AT4G04960	AT1G70530
AT4G04960	AT1G68690
AT4G04960	AT3G54520
AT4G04960	AT4G28460
AT4G04970	AT4G04630
AT4G04970	AT3G14100
AT4G04970	AT3G17750
AT4G04970	AT1G65380
AT4G04970	AT2G32010
AT4G04970	AT2G45810
AT4G04970	AT4G15415
AT4G04970	AT2G40070
AT4G04970	AT2G33860
AT4G04970	AT2G45590
AT4G04970	AT5G07842_AT5G07840
AT4G04970	AT3G54720
AT4G04970	AT4G33200
AT4G04970	AT4G25810
AT4G04970	AT4G18570
AT4G04620	AT3G21610
AT4G04620	AT3G05730
AT4G04620	AT1G68820
AT4G04620	AT1G73220
AT4G04620	AT1G01725
AT4G04620	AT1G54100
AT4G04620	AT2G21430
AT4G04620	AT5G04850
AT4G04620	AT1G62040
AT4G04620	AT1G60610
AT4G04620	AT1G52080
AT4G04620	AT1G55510
AT4G04620	AT2G23090
AT4G04620	AT5G63570
AT4G04620	AT5G62950
AT4G04620	AT5G59840
AT4G04620	AT5G01350
AT4G04620	AT3G54290
AT4G04620	AT3G54380
AT4G04620	AT3G52780
AT4G04620	AT3G49160
AT4G04620	AT4G31240
AT4G04620	AT4G21980
AT5G19320	AT5G20180
AT5G19320	AT1G34130
AT5G19320	AT1G13700
AT5G19320	AT3G22670
AT5G19320	AT1G74230
AT5G19320	AT1G47250
AT5G19320	AT1G59600
AT5G19320	AT5G26780
AT5G19320	AT5G26830
AT5G19320	AT2G16460
AT5G19320	AT2G20580
AT5G19320	AT2G20420
AT5G19320	AT5G66140
AT5G19320	AT2G20670
AT5G19320	AT2G05540
AT5G19320	AT2G15860
AT5G19320	AT2G03510
AT5G19320	AT2G14460
AT5G19320	AT2G45060
AT5G19320	AT2G27020
AT5G19320	AT5G42790
AT5G19320	AT5G43010
AT5G19320	AT3G60820
AT5G19320	AT3G51260
AT5G19320	AT3G47340
AT5G19320	AT5G09450
AT4G04610	AT4G01410
AT4G04610	AT4G00630
AT4G04610	AT1G18590
AT4G04610	AT3G22890
AT4G04610	AT3G21090
AT4G04610	AT4G36880
AT4G04610	AT3G23480_AT3G23470
AT4G04610	AT3G13110
AT4G04610	AT3G26590
AT4G04610	AT3G23570
AT4G04610	AT3G15810
AT4G04610	AT3G03190
AT4G04610	AT3G02020_AT5G14060
AT4G04610	AT1G69600
AT4G04610	AT1G78170
AT4G04610	AT1G36370
AT4G04610	AT1G32440
AT4G04610	AT1G48130
AT4G04610	AT1G04770
AT4G04610	AT1G48598_AT1G48600
AT4G04610	AT1G14310
AT4G04610	AT1G11330
AT4G04610	AT5G27220
AT4G04610	AT1G16410_AT1G16400
AT4G04610	AT1G59960
AT4G04610	AT2G20610
AT4G04610	AT2G31230
AT4G04610	AT1G61900
AT4G04610	AT1G77200
AT4G04610	AT1G62180
AT4G04610	AT1G08630
AT4G04610	AT1G24100
AT4G04610	AT1G62560
AT4G04610	AT2G31980
AT4G04610	AT5G66080
AT4G04610	AT5G66120
AT4G04610	AT2G14750
AT4G04610	AT2G23420
AT4G04610	AT2G19340
AT4G04610	AT2G26250
AT4G04610	AT4G14680
AT4G04610	AT5G61420
AT4G04610	AT5G53190
AT4G04610	AT5G52540
AT4G04610	AT5G50210
AT4G04610	AT5G48850
AT4G04610	AT5G44720
AT4G04610	AT5G41790
AT4G04610	AT5G24660
AT4G04610	AT5G15290
AT4G04610	AT4G14570
AT4G04610	AT5G07460
AT4G04610	AT5G04590
AT4G04610	AT5G04770
AT4G04610	AT5G01075
AT4G04610	AT3G56360
AT4G04610	AT3G51410
AT4G04610	AT3G49580
AT4G04610	AT3G45160
AT4G04610	AT4G39980
AT4G04610	AT4G39940
AT4G04610	AT4G39540
AT4G04610	AT5G13550
AT4G04610	AT4G21990
AT4G04610	AT5G20710
AT4G04610	AT4G13430
AT4G04610	AT4G12030
AT4G04630	AT4G04970
AT4G04630	AT3G25670
AT4G04630	AT3G23290
AT4G04630	AT3G17950
AT4G04630	AT1G28070
AT4G04630	AT1G19330
AT4G04630	AT1G22490
AT4G04630	AT1G21840
AT4G04630	AT1G65810
AT4G04630	AT2G31440
AT4G04630	AT2G40130
AT4G04630	AT2G47720
AT4G04630	AT2G19810
AT4G04630	AT2G29970
AT4G04630	AT5G47310
AT4G04630	AT5G11930
AT4G04630	AT3G63440
AT4G04630	AT4G35900
AT4G04630	AT4G34215
AT4G04650	AT4G05250
AT4G04650	AT4G05280
AT4G04650	AT4G05310
AT4G04650	AT4G04600
AT4G04650	AT4G04690
AT4G04650	AT4G04290_AT2G07420
AT4G04650	AT4G04530
AT4G04650	AT4G03830
AT4G04650	AT4G03950
AT4G04650	AT4G04000
AT4G04650	AT4G04050
AT4G04650	AT4G04100
AT4G04650	AT4G04110
AT4G04650	AT4G03690
AT4G04650	AT4G03153
AT4G04650	AT4G03380
AT4G04650	AT4G02490
AT4G04650	AT4G02300
AT4G04650	AT4G02320
AT4G04650	AT5G20560
AT4G04650	AT4G01890
AT4G04650	AT4G01420
AT4G04650	AT4G01490
AT4G04650	AT4G01500
AT4G04650	AT4G01640_AT2G34280
AT4G04650	AT4G01340
AT4G04650	AT4G00280
AT4G04650	AT5G28700
AT4G04650	AT5G20310
AT4G04650	AT2G40580
AT4G04650	AT5G32540
AT4G04650	AT5G28560
AT4G04650	AT5G28570
AT4G04650	AT5G28590
AT4G04650	AT1G22290
AT4G04650	AT1G29870
AT4G04650	AT3G31430
AT4G04650	AT1G34170
AT4G04650	AT1G34090
AT4G04650	AT1G19160
AT4G04650	AT1G07060
AT4G04650	AT1G07025
AT4G04650	AT1G20730
AT4G04650	AT1G20750
AT4G04650	AT1G20800
AT4G04650	AT1G16940
AT4G04650	AT1G18130
AT4G04650	AT3G08490
AT4G04650	AT1G51750_AT3G14517
AT4G04650	AT1G30140
AT4G04650	AT1G50960
AT4G04650	AT1G50990
AT4G04650	AT3G66656
AT4G04650	AT1G66860
AT4G04650	AT3G06230
AT4G04650	AT1G66630
AT4G04650	AT3G11060
AT4G04650	AT1G36230
AT4G04650	AT1G42580
AT4G04650	AT1G42650
AT4G04650	AT1G31520
AT4G04650	AT1G31510
AT4G04650	AT1G66170
AT4G04650	AT1G66110
AT4G04650	AT1G66030
AT4G04650	AT3G14820
AT4G04650	AT3G31310
AT4G04650	AT3G31320
AT4G04650	AT3G19090
AT4G04650	AT3G32260
AT4G04650	AT3G18840
AT4G04650	AT3G18900
AT4G04650	AT3G32110
AT4G04650	AT3G32140
AT4G04650	AT3G30280
AT4G04650	AT3G30290
AT4G04650	AT3G30310
AT4G04650	AT3G29380
AT4G04650	AT3G30400
AT4G04650	AT3G25630
AT4G04650	AT3G25650
AT4G04650	AT3G13630
AT4G04650	AT3G22870
AT4G04650	AT3G31930
AT4G04650	AT3G24680
AT4G04650	AT3G30800
AT4G04650	AT3G23960
AT4G04650	AT3G24060
AT4G04650	AT3G20980
AT4G04650	AT3G25850
AT4G04650	AT3G26120
AT4G04650	AT3G19140
AT4G04650	AT3G19160
AT4G04650	AT3G30490
AT4G04650	AT3G20030
AT4G04650	AT3G24260
AT4G04650	AT3G24330
AT4G04650	AT3G14460
AT4G04650	AT3G30230
AT4G04650	AT3G30240
AT4G04650	ATMG01260
AT4G04650	AT1G41700_AT1G36540_AT3G33066
AT4G04650	AT3G29792
AT4G04650	AT2G34290
AT4G04650	AT2G45940
AT4G04650	AT2G29860
AT4G04650	AT4G36460
AT4G04650	AT2G35080
AT4G04650	AT2G43220
AT4G04650	AT2G19630
AT4G04650	AT2G17310
AT4G04650	AT1G70040
AT4G04650	AT2G21740
AT4G04650	AT2G10390
AT4G04650	AT2G31420
AT4G04650	AT1G75470
AT4G04650	AT1G20940
AT4G04650	AT1G69660
AT4G04650	AT1G35380
AT4G04650	AT1G47940
AT4G04650	AT1G43940
AT4G04650	AT3G09140
AT4G04650	AT3G04900
AT4G04650	AT3G02125
AT4G04650	AT3G07250
AT4G04650	AT3G22350
AT4G04650	AT3G26660_AT3G26620
AT4G04650	AT3G18650
AT4G04650	AT3G18460
AT4G04650	AT3G30480
AT4G04650	AT3G28610
AT4G04650	AT3G30150
AT4G04650	AT1G51120_AT1G50680
AT4G04650	AT1G50760
AT4G04650	AT1G30150
AT4G04650	AT3G24790
AT4G04650	AT3G25720
AT4G04650	AT3G13280
AT4G04650	AT3G18350
AT4G04650	AT3G27380
AT4G04650	AT3G18700
AT4G04650	AT3G18670
AT4G04650	AT3G25280
AT4G04650	AT3G17180
AT4G04650	AT3G16960
AT4G04650	AT3G19880
AT4G04650	AT3G29020
AT4G04650	AT3G27590
AT4G04650	AT3G56700
AT4G04650	AT5G12460
AT4G04650	AT3G14710
AT4G04650	AT3G18120
AT4G04650	AT1G40150
AT4G04650	AT1G40390
AT4G04650	AT3G29110
AT4G04650	AT3G13890
AT4G04650	AT3G14030
AT4G04650	AT3G13965
AT4G04650	AT3G14320
AT4G04650	AT3G17490
AT4G04650	AT1G39350
AT4G04650	AT3G15490
AT4G04650	AT3G17620
AT4G04650	AT3G22340
AT4G04650	AT3G02590
AT4G04650	AT3G06710
AT4G04650	AT3G06000
AT4G04650	AT3G04250
AT4G04650	AT3G08750
AT4G04650	AT3G09620
AT4G04650	AT3G10750
AT4G04650	AT3G10830
AT4G04650	AT3G11870
AT4G04650	AT3G03260
AT4G04650	AT3G05540
AT4G04650	AT3G10240
AT4G04650	AT3G05310
AT4G04650	AT1G06340
AT4G04650	AT1G01450
AT4G04650	AT1G19030
AT4G04650	AT1G19060
AT4G04650	AT1G19040
AT4G04650	AT1G15850
AT4G04650	AT1G21300
AT4G04650	AT1G28030
AT4G04650	AT1G28040
AT4G04650	AT1G48010
AT4G04650	AT1G43010
AT4G04650	AT1G42700
AT4G04650	AT1G60985
AT4G04650	AT1G71120
AT4G04650	AT1G64290
AT4G04650	AT1G49810
AT4G04650	AT1G49830
AT4G04650	AT1G49900
AT4G04650	AT1G66220
AT4G04650	AT1G73560
AT4G04650	AT1G72760
AT4G04650	AT1G68040
AT4G04650	AT5G15060
AT4G04650	AT1G41810
AT4G04650	AT1G78220
AT4G04650	AT1G73610
AT4G04650	AT5G15420
AT4G04650	AT1G35410
AT4G04650	AT1G63280
AT4G04650	AT1G33910
AT4G04650	AT1G66370
AT4G04650	AT1G79900
AT4G04650	AT1G71910
AT4G04650	AT1G67640
AT4G04650	AT1G67635
AT4G04650	AT1G74480
AT4G04650	AT1G74190
AT4G04650	AT5G14980
AT4G04650	AT1G80590
AT4G04650	AT5G12380
AT4G04650	AT1G69860
AT4G04650	AT1G68200
AT4G04650	AT1G10890
AT4G04650	AT1G10880
AT4G04650	AT1G47220
AT4G04650	AT2G43450
AT4G04650	AT5G14900
AT4G04650	AT2G47280
AT4G04650	AT1G53325
AT4G04650	AT1G53360
AT4G04650	AT1G62340
AT4G04650	AT1G08080
AT4G04650	AT1G19390
AT4G04650	AT1G19410
AT4G04650	AT1G32430
AT4G04650	AT1G32480
AT4G04650	AT1G32300
AT4G04650	AT1G32320
AT4G04650	AT1G32270
AT4G04650	AT1G17545
AT4G04650	AT1G48070
AT4G04650	AT1G48980
AT4G04650	AT1G49015
AT4G04650	AT1G43715
AT4G04650	AT1G43680
AT4G04650	AT1G21860
AT4G04650	AT1G21950
AT4G04650	AT1G43886
AT4G04650	AT1G29200
AT4G04650	AT1G21430
AT4G04650	AT1G02580
AT4G04650	AT1G21510
AT4G04650	AT1G44980
AT4G04650	AT1G07460
AT4G04650	AT1G75360
AT4G04650	AT1G34500
AT4G04650	AT1G34480
AT4G04650	AT5G35300
AT4G04650	AT1G34545
AT4G04650	AT1G67760
AT4G04650	AT1G32880
AT4G04650	AT1G32950
AT4G04650	AT1G26700
AT4G04650	AT1G05800
AT4G04650	AT1G35750
AT4G04650	AT1G35790
AT4G04650	AT5G30440
AT4G04650	AT1G36970
AT4G04650	AT5G30380
AT4G04650	AT5G33200
AT4G04650	AT1G52970
AT4G04650	AT1G35730
AT4G04650	AT1G41860
AT4G04650	AT5G33340
AT4G04650	AT1G41870
AT4G04650	AT5G33350
AT4G04650	AT1G53010
AT4G04650	AT5G33380
AT4G04650	AT1G35030
AT4G04650	AT1G79800
AT4G04650	AT1G07680
AT4G04650	AT5G29100
AT4G04650	AT5G29210
AT4G04650	AT1G14430
AT4G04650	AT1G63520
AT4G04650	AT5G28130
AT4G04650	AT1G01180
AT4G04650	AT1G01760
AT4G04650	AT5G28190
AT4G04650	AT5G28230
AT4G04650	AT1G18350
AT4G04650	AT1G47300
AT4G04650	AT1G32660
AT4G04650	AT1G32600
AT4G04650	AT1G32670
AT4G04650	AT1G47780_AT1G47786
AT4G04650	AT1G47770
AT4G04650	AT1G47810
AT4G04650	AT1G15590
AT4G04650	AT1G11560
AT4G04650	AT1G50470
AT4G04650	AT1G50530
AT4G04650	AT1G11470
AT4G04650	AT1G80740
AT4G04650	AT1G22420
AT4G04650	AT3G11970_AT1G36590
AT4G04650	AT1G65850
AT4G04650	AT1G65990
AT4G04650	AT1G37057
AT4G04650	AT1G33710
AT4G04650	AT1G64480
AT4G04650	AT1G35614
AT4G04650	AT5G44890_AT3G26530_AT1G21020_AT2G29240_AT1G35650_AT1G08740
AT4G04650	AT1G37140
AT4G04650	AT1G35570
AT4G04650	AT1G56160
AT4G04650	AT4G14250_AT1G59550
AT4G04650	AT1G59630
AT4G04650	AT1G59680
AT4G04650	AT1G52530
AT4G04650	AT1G77830
AT4G04650	AT1G74820
AT4G04650	AT1G48220
AT4G04650	AT1G53820
AT4G04650	AT1G42420
AT4G04650	AT1G27610
AT4G04650	AT1G70870
AT4G04650	AT1G64130
AT4G04650	AT1G64070
AT4G04650	AT1G64030
AT4G04650	AT1G64020
AT4G04650	AT1G64010
AT4G04650	AT1G63990
AT4G04650	AT1G73050
AT4G04650	AT1G49260
AT4G04650	AT1G47660
AT4G04650	AT1G47520
AT4G04650	AT1G47730
AT4G04650	AT5G27080
AT4G04650	AT1G17150
AT4G04650	AT5G27170
AT4G04650	AT1G31380
AT4G04650	AT1G31400
AT4G04650	AT1G31370
AT4G04650	AT1G14110
AT4G04650	AT1G62700
AT4G04650	AT1G28630
AT4G04650	AT5G27960_AT5G26650
AT4G04650	AT1G20860
AT4G04650	AT1G14760
AT4G04650	AT1G59850
AT4G04650	AT1G54550
AT4G04650	AT1G23420
AT4G04650	AT1G54230
AT4G04650	AT2G17610
AT4G04650	AT1G23300
AT4G04650	AT2G05370
AT4G04650	AT2G09840
AT4G04650	AT2G17590
AT4G04650	AT2G17600
AT4G04650	AT2G05350
AT4G04650	AT2G16110
AT4G04650	AT2G16000
AT4G04650	AT5G25960
AT4G04650	AT2G05200
AT4G04650	AT1G78470
AT4G04650	AT5G26070
AT4G04650	AT1G53970
AT4G04650	AT5G26120
AT4G04650	AT1G05550
AT4G04650	AT5G26130
AT4G04650	AT1G36095
AT4G04650	AT1G36100
AT4G04650	AT1G36150
AT4G04650	AT1G30560
AT4G04650	AT5G26190
AT4G04650	AT2G10930
AT4G04650	AT2G10900
AT4G04650	AT2G10350_AT4G03970
AT4G04650	AT2G10340
AT4G04650	AT2G15260
AT4G04650	AT2G05020
AT4G04650	AT2G20460
AT4G04650	AT2G40200
AT4G04650	AT2G40210
AT4G04650	AT2G11690
AT4G04650	AT2G11830
AT4G04650	AT2G28700
AT4G04650	AT2G07683_ATMG00810
AT4G04650	AT2G07685_ATMG00770
AT4G04650	AT2G31860
AT4G04650	AT2G21655
AT4G04650	AT2G24950
AT4G04650	AT3G31900_AT2G25020
AT4G04650	AT2G21610
AT4G04650	AT2G16410
AT4G04650	AT2G01840
AT4G04650	AT2G04920
AT4G04650	AT2G11940
AT4G04650	AT2G04820
AT4G04650	AT1G26870
AT4G04650	AT3G60565_AT1G31210
AT4G04650	AT2G13630
AT4G04650	AT2G13510
AT4G04650	AT2G13550
AT4G04650	AT2G20660
AT4G04650	AT2G21420
AT4G04650	AT2G46375
AT4G04650	AT2G24620
AT4G04650	AT2G40440
AT4G04650	AT2G04500
AT4G04650	AT2G04580
AT4G04650	AT2G04490
AT4G04650	AT2G04370
AT4G04650	AT2G04560
AT4G04650	AT2G36920
AT4G04650	AT2G21930
AT4G04650	AT2G36560
AT4G04650	AT2G36450
AT4G04650	AT2G12920
AT4G04650	AT2G12900
AT4G04650	AT2G22520
AT4G04650	AT2G03770
AT4G04650	AT2G03580
AT4G04650	AT2G03630
AT4G04650	AT2G03560
AT4G04650	AT2G28010
AT4G04650	AT2G10850
AT4G04650	AT1G79370
AT4G04650	AT1G47910_AT1G02228
AT4G04650	AT1G65360
AT4G04650	AT1G65330_AT1G65300
AT4G04650	AT1G67450
AT4G04650	AT1G60450
AT4G04650	AT1G38340
AT4G04650	AT1G78720
AT4G04650	AT1G78710
AT4G04650	AT1G04100
AT4G04650	AT1G11920
AT4G04650	AT1G10000
AT4G04650	AT1G30790
AT4G04650	AT1G55640
AT4G04650	AT1G55800_AT1G55790
AT4G04650	AT1G09510
AT4G04650	AT1G09360
AT4G04650	AT1G09550
AT4G04650	AT1G65640
AT4G04650	AT1G58889_AT1G59265
AT4G04650	AT1G09890
AT4G04650	AT4G03530_AT1G70010
AT4G04650	AT1G70110
AT4G04650	AT1G62170
AT4G04650	AT1G62210
AT4G04650	AT3G29787
AT4G04650	AT2G17920
AT4G04650	AT1G03445
AT4G04650	AT3G29791
AT4G04650	AT1G60500
AT4G04650	AT1G60530
AT4G04650	AT1G27160
AT4G04650	AT1G67290
AT4G04650	AT1G67240
AT4G04650	AT1G26990
AT4G04650	AT1G55550
AT4G04650	AT3G29800
AT4G04650	AT1G62490
AT4G04650	AT4G09455_AT1G62460
AT4G04650	AT1G51290
AT4G04650	AT1G51300
AT4G04650	AT1G51320
AT4G04650	AT1G23510
AT4G04650	AT2G36820
AT4G04650	AT2G01960
AT4G04650	AT2G42930
AT4G04650	AT2G20380
AT4G04650	AT2G13950
AT4G04650	AT2G14040
AT4G04650	AT2G18320
AT4G04650	AT5G66340
AT4G04650	AT5G66370
AT4G04650	AT2G16680
AT4G04650	AT2G16810
AT4G04650	AT2G15550
AT4G04650	AT2G15610
AT4G04650	AT2G15720
AT4G04650	AT2G06190
AT4G04650	AT2G06170
AT4G04650	AT2G11360
AT4G04650	AT2G28270
AT4G04650	AT3G31980_AT2G07620
AT4G04650	AT2G07630
AT4G04650	AT2G07490
AT4G04650	AT2G05640
AT4G04650	AT2G20070
AT4G04650	AT2G14390
AT4G04650	AT2G25370
AT4G04650	AT2G27240
AT4G04650	AT2G13920
AT4G04650	AT2G07240
AT4G04650	AT2G07290
AT4G04650	AT2G01390
AT4G04650	AT2G35670
AT4G04650	AT2G18070
AT4G04650	AT2G14420
AT4G04650	AT2G01700
AT4G04650	AT2G01790
AT4G04650	AT2G01780
AT4G04650	AT2G15060
AT4G04650	AT2G18590
AT4G04650	AT2G11210
AT4G04650	AT2G11240
AT4G04650	AT2G11270
AT4G04650	AT2G11150
AT4G04650	AT4G19280_AT2G11166_AT5G36060
AT4G04650	AT2G11190
AT4G04650	AT2G24255
AT4G04650	AT2G05930
AT4G04650	ATMG00200_AT2G07724
AT4G04650	AT2G40680
AT4G04650	AT2G37810
AT4G04650	AT1G50850_AT2G12250
AT4G04650	AT2G12190
AT4G04650	AT2G28170
AT4G04650	AT2G02270
AT4G04650	AT2G38890
AT4G04650	AT2G06840
AT4G04650	AT2G28860_AT2G28850
AT4G04650	AT2G27570
AT4G04650	AT2G26960
AT4G04650	AT2G14630
AT4G04650	AT2G14670
AT4G04650	AT2G32370
AT4G04650	AT2G38690
AT4G04650	AT2G38520
AT4G04650	AT2G07200
AT4G04650	AT2G07230
AT4G04650	AT2G07110
AT4G04650	AT3G18340_AT2G07120
AT4G04650	AT2G22750
AT4G04650	AT2G31100
AT4G04650	AT5G55875_AT2G07010
AT4G04650	AT2G07020
AT4G04650	AT2G06950
AT4G04650	AT2G06960
AT4G04650	AT1G44510
AT4G04650	AT2G16835
AT4G04650	AT2G23990
AT4G04650	AT2G24000
AT4G04650	AT2G24080
AT4G04650	AT2G46190
AT4G04650	AT2G46050
AT4G04650	AT2G35590
AT4G04650	AT2G35580
AT4G04650	AT2G29800
AT4G04650	AT2G29780
AT4G04650	AT2G29820
AT4G04650	AT2G03320
AT4G04650	AT2G03210
AT4G04650	AT2G03180
AT4G04650	AT2G03170
AT4G04650	AT2G03030_AT2G03300
AT4G04650	AT2G26135
AT4G04650	AT2G26940
AT4G04650	AT2G44590
AT4G04650	AT2G45930
AT4G04650	AT2G34555
AT4G04650	AT2G07720
AT4G04650	AT2G39160
AT4G04650	AT2G34230
AT4G04650	AT1G44318
AT4G04650	AT2G34360
AT4G04650	AT2G38185
AT4G04650	AT2G23570
AT4G04650	AT2G37700
AT4G04650	AT2G31050
AT4G04650	AT2G02515
AT4G04650	AT2G44000
AT4G04650	AT2G43930
AT4G04650	AT2G02650
AT4G04650	AT2G02520
AT4G04650	AT2G34880
AT4G04650	AT2G34890
AT4G04650	AT2G34980
AT4G04650	AT2G33720
AT4G04650	AT2G02830
AT4G04650	AT2G30430
AT4G04650	AT2G32780
AT4G04650	AT2G32790
AT4G04650	AT2G30680
AT4G04650	AT2G41930
AT4G04650	AT2G42090
AT4G04650	AT2G33010
AT4G04650	AT2G39640
AT4G04650	AT2G42180
AT4G04650	AT5G63730
AT4G04650	AT5G63740
AT4G04650	AT5G62420
AT4G04650	AT5G62120
AT4G04650	AT5G61750
AT4G04650	AT5G61090
AT4G04650	AT5G60320
AT4G04650	AT5G60130
AT4G04650	AT5G59640
AT4G04650	AT5G59660
AT4G04650	AT5G59760
AT4G04650	AT5G59860
AT4G04650	AT5G58850
AT4G04650	AT5G59100
AT4G04650	AT5G58810
AT4G04650	AT5G58180
AT4G04650	AT5G58360
AT4G04650	AT5G58080
AT4G04650	AT5G56920
AT4G04650	AT5G56330
AT4G04650	AT5G56470
AT4G04650	AT5G56480
AT4G04650	AT5G56110
AT4G04650	AT5G55800
AT4G04650	AT5G55650
AT4G04650	AT5G55770
AT4G04650	AT5G55320
AT4G04650	AT5G55350
AT4G04650	AT5G55020
AT4G04650	AT5G54410
AT4G04650	AT5G54420
AT4G04650	AT5G54620
AT4G04650	AT5G53690
AT4G04650	AT5G53840
AT4G04650	AT5G52975
AT4G04650	AT5G52260
AT4G04650	AT5G52490
AT4G04650	AT5G52140
AT4G04650	AT5G51290
AT4G04650	AT5G50910
AT4G04650	AT5G50470
AT4G04650	AT5G50620_AT5G50510
AT4G04650	AT5G50190
AT4G04650	AT5G49750
AT4G04650	AT5G49440
AT4G04650	AT5G49050
AT4G04650	AT5G49140
AT4G04650	AT5G49240
AT4G04650	AT5G49260
AT4G04650	AT5G48670
AT4G04650	AT5G48860
AT4G04650	AT5G48420
AT4G04650	AT5G48080
AT4G04650	AT5G48090
AT4G04650	AT5G48130
AT4G04650	AT5G48200
AT4G04650	AT5G47260
AT4G04650	AT4G17590
AT4G04650	AT5G46140
AT4G04650	AT5G46360
AT4G04650	AT4G17200
AT4G04650	AT5G45980
AT4G04650	AT5G45910
AT4G04650	AT5G46010
AT4G04650	AT5G45770
AT4G04650	AT5G45120
AT4G04650	AT5G45230
AT4G04650	AT5G45240
AT4G04650	AT5G44970
AT4G04650	AT5G44770
AT4G04650	AT5G44330
AT4G04650	AT5G44270
AT4G04650	AT5G44140
AT4G04650	AT5G43800
AT4G04650	AT5G43200
AT4G04650	AT5G43230
AT4G04650	AT5G43000
AT4G04650	AT5G42955
AT4G04650	AT5G41660
AT4G04650	AT5G41720
AT4G04650	AT5G41820
AT4G04650	AT5G41440
AT4G04650	AT5G41490
AT4G04650	AT5G40940
AT4G04650	AT5G40680
AT4G04650	AT5G40750
AT4G04650	AT5G40290
AT4G04650	AT5G39700
AT4G04650	AT4G16610
AT4G04650	AT5G39390
AT4G04650	AT5G39430
AT4G04650	AT5G39440
AT4G04650	AT5G39560
AT4G04650	AT5G39640
AT4G04650	AT5G38950
AT4G04650	AT5G39200_AT5G39140_AT5G39170
AT4G04650	AT5G39230
AT4G04650	AT5G39260
AT4G04650	AT5G38580
AT4G04650	AT5G38670
AT4G04650	AT5G38260
AT4G04650	AT5G38080
AT4G04650	AT5G37620
AT4G04650	AT5G37870
AT4G04650	AT5G37880
AT4G04650	AT5G37910
AT4G04650	AT5G37230
AT4G04650	AT5G37280
AT4G04650	AT5G37520
AT4G04650	AT5G36870
AT4G04650	AT5G37040
AT4G04650	AT5G35830
AT4G04650	AT5G35870
AT4G04650	AT5G35890
AT4G04650	AT1G35080_AT5G36070
AT4G04650	AT5G35540
AT4G04650	AT5G35600
AT4G04650	AT5G35710
AT4G04650	AT5G24440
AT4G04650	AT5G24480
AT4G04650	AT5G24560
AT4G04650	AT5G23640
AT4G04650	AT5G22970
AT4G04650	AT5G22990
AT4G04650	AT5G23000
AT4G04650	AT5G23180
AT4G04650	AT5G22590
AT4G04650	AT5G22600
AT4G04650	AT4G15860
AT4G04650	AT5G22420
AT4G04650	AT5G18870
AT4G04650	AT5G18160
AT4G04650	AT4G15590
AT4G04650	AT5G18350
AT4G04650	AT5G17950
AT4G04650	AT5G17970
AT4G04650	AT4G15250
AT4G04650	AT5G15380
AT4G04650	AT5G14300
AT4G04650	AT4G15310
AT4G04650	AT2G23160
AT4G04650	AT5G12990
AT4G04650	AT5G12240
AT4G04650	AT5G12060_AT5G12070
AT4G04650	AT5G11940
AT4G04650	AT5G11570
AT4G04650	AT5G11290
AT4G04650	AT5G10420
AT4G04650	AT5G09940
AT4G04650	AT5G07880
AT4G04650	AT5G08230
AT4G04650	AT4G15040
AT4G04650	AT5G07850
AT4G04650	AT4G15060
AT4G04650	AT5G05050
AT4G04650	AT5G04610
AT4G04650	AT5G03930
AT4G04650	AT5G02920
AT4G04650	AT5G02980
AT4G04650	AT5G02900
AT4G04650	AT5G01860
AT4G04650	AT5G02000
AT4G04650	AT1G25340
AT4G04650	AT5G01680
AT4G04650	AT5G01150
AT4G04650	AT3G63370
AT4G04650	AT4G27597_AT3G62520
AT4G04650	AT3G62380
AT4G04650	AT3G62440
AT4G04650	AT3G62320
AT4G04650	AT3G61720
AT4G04650	AT3G61120
AT4G04650	AT3G60700
AT4G04650	AT3G60790
AT4G04650	AT3G59845
AT4G04650	AT3G60060
AT4G04650	AT3G59790
AT4G04650	AT3G59070
AT4G04650	AT3G59130
AT4G04650	AT3G59030
AT4G04650	AT3G59170
AT4G04650	AT3G58230
AT4G04650	AT3G58300
AT4G04650	AT3G58390
AT4G04650	AT5G04270
AT4G04650	AT3G57970
AT4G04650	AT3G57270
AT4G04650	AT3G57370
AT4G04650	AT3G56660
AT4G04650	AT3G56670
AT4G04650	AT3G56280
AT4G04650	AT3G55820
AT4G04650	AT5G04210
AT4G04650	AT3G54060
AT4G04650	AT3G54070
AT4G04650	AT3G53590
AT4G04650	AT3G52700
AT4G04650	AT3G52510
AT4G04650	AT3G51700
AT4G04650	AT3G51400
AT4G04650	AT3G51190
AT4G04650	AT3G51200
AT4G04650	AT3G50430
AT4G04650	AT3G50720
AT4G04650	AT3G50730
AT4G04650	AT3G49950
AT4G04650	AT3G49440
AT4G04650	AT3G49700
AT4G04650	AT3G49020
AT4G04650	AT3G49150
AT4G04650	AT1G30220
AT4G04650	AT3G48030
AT4G04650	AT4G09380_AT1G36090_AT1G23920_AT4G28970_AT3G47310_AT5G44416
AT4G04650	AT3G47100
AT4G04650	AT3G47170
AT4G04650	AT3G47230
AT4G04650	AT3G46800
AT4G04650	AT3G46910
AT4G04650	AT3G46240
AT4G04650	AT3G46340
AT4G04650	AT3G46350
AT4G04650	AT3G46480
AT4G04650	AT3G45950
AT4G04650	AT3G45460
AT4G04650	AT3G45510
AT4G04650	AT3G45130
AT4G04650	AT3G45220
AT4G04650	AT3G44760
AT4G04650	AT3G44770
AT4G04650	AT3G44780
AT4G04650	AT1G46912
AT4G04650	AT3G44230
AT4G04650	AT3G44270
AT4G04650	AT1G46840
AT4G04650	AT3G44000
AT4G04650	AT3G44030
AT4G04650	AT3G43760
AT4G04650	AT3G43950
AT4G04650	AT3G43050
AT4G04650	AT3G43130
AT4G04650	AT3G43470_AT3G43480
AT4G04650	AT3G42700
AT4G04650	AT3G42710
AT4G04650	AT3G42730
AT4G04650	AT3G42780
AT4G04650	AT3G42830
AT4G04650	AT3G42690
AT4G04650	AT3G42220
AT4G04650	AT3G42220
AT4G04650	AT3G42420
AT4G04650	AT3G42440
AT4G04650	AT3G42550
AT4G04650	AT3G42590
AT4G04650	AT3G42600
AT4G04650	AT3G42070
AT4G04650	AT3G42100
AT4G04650	AT3G42140
AT4G04650	AT3G42190
AT4G04650	AT4G39440
AT4G04650	AT4G39490
AT4G04650	AT4G39000
AT4G04650	AT1G57830
AT4G04650	AT4G38820
AT4G04650	AT1G42200
AT4G04650	AT4G37950
AT4G04650	AT4G38070
AT4G04650	AT4G38340
AT4G04650	AT4G35990
AT4G04650	AT4G35820
AT4G04650	AT5G28240
AT4G04650	AT4G34690
AT4G04650	AT4G33870
AT4G04650	AT4G33710
AT4G04650	AT4G32700
AT4G04650	AT4G32105
AT4G04650	AT4G31710
AT4G04650	AT4G31760
AT4G04650	AT4G31630
AT4G04650	AT5G09490
AT4G04650	AT4G30970
AT4G04650	AT4G30590
AT4G04650	AT4G29980
AT4G04650	AT4G30040
AT4G04650	AT4G30050
AT4G04650	AT5G11080
AT4G04650	AT4G29580
AT4G04650	AT4G29650
AT4G04650	AT4G28900
AT4G04650	AT4G29090
AT4G04650	AT4G28395
AT4G04650	AT4G28670
AT4G04650	AT4G28640
AT4G04650	AT5G28780
AT4G04650	AT5G28790
AT4G04650	AT4G27930
AT4G04650	AT4G28130
AT4G04650	AT5G28820
AT4G04650	AT4G27550
AT4G04650	AT4G27190
AT4G04650	AT4G26730_AT2G16030
AT4G04650	AT4G26820
AT4G04650	AT4G26250
AT4G04650	AT1G60720_AT4G26360
AT4G04650	AT4G25920
AT4G04650	AT4G24980
AT4G04650	AT4G24950
AT4G04650	AT4G24600
AT4G04650	AT4G23970
AT4G04650	AT4G23580
AT4G04650	AT4G23520
AT4G04650	AT4G23250
AT4G04650	AT4G23070
AT4G04650	AT4G23090
AT4G04650	AT4G22400
AT4G04650	AT4G22450_AT1G61510
AT4G04650	AT4G22650
AT4G04650	AT4G22700
AT4G04650	AT4G22030
AT4G04650	AT4G21700
AT4G04650	AT4G21690
AT4G04650	AT4G21500
AT4G04650	AT4G21240
AT4G04650	AT4G20080
AT4G04650	AT4G20290
AT4G04650	AT4G20310
AT4G04650	AT4G19790_AT4G17450
AT4G04650	AT1G35090_AT4G19300
AT4G04650	AT4G18860
AT4G04650	AT5G20770
AT4G04650	AT4G19095
AT4G04650	AT4G18540
AT4G04650	AT4G18180
AT4G04650	AT4G17980
AT4G04650	AT4G13760
AT4G04650	AT4G13320
AT4G04650	AT4G13080
AT4G04650	AT4G12530
AT4G04650	AT4G12360
AT4G04650	AT4G11940
AT4G04650	AT4G12220
AT4G04650	AT4G11710_AT1G30390
AT4G04650	AT5G21110
AT4G04650	AT4G11730
AT4G04650	AT4G11490
AT4G04650	AT5G21130
AT4G04650	AT4G11340
AT4G04650	AT4G10780
AT4G04650	AT4G10820
AT4G04650	AT4G10410
AT4G04650	AT4G10530_AT4G10520
AT4G04650	AT4G09860
AT4G04650	AT4G09470
AT4G04650	AT4G09690
AT4G04650	AT4G09430
AT4G04650	AT4G09130
AT4G04650	AT4G08530
AT4G04650	AT4G08560
AT4G04650	AT4G08340
AT4G04650	AT4G07790
AT4G04650	AT4G07810
AT4G04650	AT5G28850_AT5G28900
AT4G04650	AT4G08090
AT4G04650	AT4G07730
AT4G04650	AT4G07430
AT4G04650	AT4G07500
AT4G04650	AT4G07510
AT4G04650	AT4G07586
AT4G04650	AT4G05470
AT4G04650	AT4G05510
AT4G04650	AT4G05630
AT4G04660	AT5G28440
AT4G04660	AT1G31510
AT4G04660	AT1G43010
AT4G04660	AT1G66220
AT4G04660	AT1G52810
AT4G04660	AT1G47770
AT4G04660	AT5G26100
AT4G04660	AT2G17090
AT4G04660	AT1G09890
AT4G04660	AT1G62530
AT4G04660	AT2G38350
AT4G04660	AT5G57670
AT4G04660	AT5G41250
AT4G04660	AT3G59030
AT4G04660	AT3G48030
AT4G04660	AT4G22430
AT4G04660	AT4G07740
AT4G04670	AT3G26540
AT4G04670	AT3G26782
AT4G04670	AT3G04020
AT4G04670	AT3G02010
AT4G04670	AT1G62260
AT4G04670	AT2G36730
AT4G04670	AT5G66500
AT4G04670	AT2G35030
AT4G04670	AT5G45780
AT4G04670	AT3G58520
AT4G04670	AT4G38150
AT4G04670	AT4G18840
AT4G04690	AT3G02125
AT4G04690	AT1G41860
AT4G04690	AT2G03580
AT4G04690	AT2G03170
AT4G04690	AT2G31050
AT4G04690	AT5G14300
AT4G04690	AT5G03000
AT4G04690	AT3G44760
AT4G04690	AT4G30050
AT4G04690	AT4G24950
AT4G04690	AT4G10820
AT4G04640	AT4G02920
AT4G04640	AT4G01800
AT4G04640	AT4G00895
AT4G04640	AT5G20140
AT4G04640	AT1G66980
AT4G04640	AT5G19855
AT4G04640	AT1G56190
AT4G04640	AT4G36810
AT4G04640	AT4G36530
AT4G04640	AT4G37040
AT4G04640	AT3G30380
AT4G04640	AT3G20710
AT4G04640	AT3G24800
AT4G04640	AT3G25760_AT3G25770
AT4G04640	AT3G12685
AT4G04640	AT3G21760
AT4G04640	AT3G19850
AT4G04640	AT3G14650
AT4G04640	AT3G17930
AT4G04640	AT3G21670
AT4G04640	AT3G15690
AT4G04640	AT3G04550
AT4G04640	AT3G03310
AT4G04640	AT3G09050
AT4G04640	AT3G05350
AT4G04640	AT1G76760
AT4G04640	AT5G14970
AT4G04640	AT1G68830
AT4G04640	AT1G36320
AT4G04640	AT1G10960
AT4G04640	AT1G53230
AT4G04640	AT1G32520
AT4G04640	AT1G32500
AT4G04640	AT1G21350
AT4G04640	AT5G35100
AT4G04640	AT1G07280
AT4G04640	AT1G48450
AT4G04640	AT2G26540
AT4G04640	AT1G07720
AT4G04640	AT1G21065
AT4G04640	AT1G01790
AT4G04640	AT1G01140
AT4G04640	AT1G56145
AT4G04640	AT1G02910
AT4G04640	AT1G50250
AT4G04640	AT1G15110
AT4G04640	AT1G10830
AT4G04640	AT1G79510
AT4G04640	AT1G54520
AT4G04640	AT1G54350
AT4G04640	AT1G78490
AT4G04640	AT2G16570
AT4G04640	AT1G04350
AT4G04640	AT2G04790
AT4G04640	AT1G31190
AT4G04640	AT2G21210
AT4G04640	AT1G03310
AT4G04640	AT2G25080
AT4G04640	AT5G67370
AT4G04640	AT1G03475
AT4G04640	AT1G23130
AT4G04640	AT1G67280
AT4G04640	AT2G05520
AT4G04640	AT2G19650
AT4G04640	AT2G37920
AT4G04640	AT5G65840
AT4G04640	AT2G28800
AT4G04640	AT2G16920
AT4G04640	AT2G23840
AT4G04640	AT2G46910
AT4G04640	AT2G44870
AT4G04640	AT2G45740
AT4G04640	AT2G32480
AT4G04640	AT2G32540_AT2G32530
AT4G04640	AT2G44210
AT4G04640	AT5G62840
AT4G04640	AT5G59750
AT4G04640	AT4G16370
AT4G04640	AT5G55450
AT4G04640	AT5G52190
AT4G04640	AT5G48485
AT4G04640	AT5G48300
AT4G04640	AT5G46450
AT4G04640	AT5G44520
AT4G04640	AT5G44580
AT4G04640	AT5G44190
AT4G04640	AT5G42270
AT4G04640	AT5G23440
AT4G04640	AT5G22580
AT4G04640	AT5G14260
AT4G04640	AT5G13720
AT4G04640	AT5G13650
AT4G04640	AT5G11870
AT4G04640	AT5G10510
AT4G04640	AT5G03880
AT4G04640	AT5G02790
AT4G04640	AT3G61460
AT4G04640	AT3G60750
AT4G04640	AT3G59870
AT4G04640	AT5G04360
AT4G04640	AT3G54900
AT4G04640	AT3G55040
AT4G04640	AT3G52155
AT4G04640	AT3G50440
AT4G04640	AT1G33600
AT4G04640	AT3G48720
AT4G04640	AT3G47860
AT4G04640	AT3G46630
AT4G04640	AT3G46530
AT4G04640	AT3G45780
AT4G04640	AT3G44620
AT4G04640	AT4G39330
AT4G04640	AT4G38225
AT4G04640	AT4G37510
AT4G04640	AT4G35450
AT4G04640	AT4G35760
AT4G04640	AT4G34120
AT4G04640	AT4G33510
AT4G04640	AT4G33500
AT4G04640	AT1G26230
AT4G04640	AT4G30993
AT4G04640	AT5G11100
AT4G04640	AT4G27520
AT4G04640	AT4G27300
AT4G04640	AT4G25650
AT4G04640	AT4G25130
AT4G04640	AT4G24120
AT4G04640	AT4G23600
AT4G04640	AT4G23290
AT4G04640	AT4G21860
AT4G04640	AT4G18740
AT4G04640	AT4G13220
AT4G04640	AT4G12320_AT4G12310
AT4G04640	AT4G09900
AT4G04710_AT4G04720	AT5G20470_AT5G20490
AT4G04710_AT4G04720	AT4G00630
AT4G04710_AT4G04720	AT4G10200
AT4G04710_AT4G04720	AT1G20690
AT4G04710_AT4G04720	AT1G16980
AT4G04710_AT4G04720	AT3G29350
AT4G04710_AT4G04720	AT3G22190
AT4G04710_AT4G04720	AT3G14950
AT4G04710_AT4G04720	AT3G16550
AT4G04710_AT4G04720	ATMG01240
AT4G04710_AT4G04720	AT3G12820
AT4G04710_AT4G04720	AT3G02940
AT4G04710_AT4G04720	AT5G26751_AT3G05840
AT4G04710_AT4G04720	AT2G33240
AT4G04710_AT4G04720	AT3G03900
AT4G04710_AT4G04720	AT1G43930
AT4G04710_AT4G04720	AT1G68910
AT4G04710_AT4G04720	AT1G69560
AT4G04710_AT4G04720	AT1G66360
AT4G04710_AT4G04720	AT2G47350
AT4G04710_AT4G04720	AT1G71691
AT4G04710_AT4G04720	AT1G49700
AT4G04710_AT4G04720	AT5G27910
AT4G04710_AT4G04720	AT5G27380
AT4G04710_AT4G04720	AT1G34200
AT4G04710_AT4G04720	AT1G06470
AT4G04710_AT4G04720	AT1G64830
AT4G04710_AT4G04720	AT1G59960
AT4G04710_AT4G04720	AT2G10500
AT4G04710_AT4G04720	AT2G13660
AT4G04710_AT4G04720	AT1G03320
AT4G04710_AT4G04720	AT1G09510
AT4G04710_AT4G04720	AT1G09790
AT4G04710_AT4G04720	AT1G27220
AT4G04710_AT4G04720	AT1G03930_AT5G44100
AT4G04710_AT4G04720	AT2G21010_AT2G20990
AT4G04710_AT4G04720	AT2G27240
AT4G04710_AT4G04720	AT5G66100
AT4G04710_AT4G04720	AT2G01770
AT4G04710_AT4G04720	AT1G08200_AT2G27860
AT4G04710_AT4G04720	AT2G27030
AT4G04710_AT4G04720	AT2G31100
AT4G04710_AT4G04720	AT2G47820
AT4G04710_AT4G04720	AT2G03210
AT4G04710_AT4G04720	AT2G46950
AT4G04710_AT4G04720	AT2G25990
AT4G04710_AT4G04720	AT2G32460
AT4G04710_AT4G04720	AT2G19330
AT4G04710_AT4G04720	AT2G34870
AT4G04710_AT4G04720	AT5G52230
AT4G04710_AT4G04720	AT5G50610_AT5G50710
AT4G04710_AT4G04720	AT5G48950
AT4G04710_AT4G04720	AT5G49290
AT4G04710_AT4G04720	AT5G48770
AT4G04710_AT4G04720	AT5G47350
AT4G04710_AT4G04720	AT5G45910
AT4G04710_AT4G04720	AT5G44720
AT4G04710_AT4G04720	AT5G42230
AT4G04710_AT4G04720	AT4G16610
AT4G04710_AT4G04720	AT1G35080_AT5G36070
AT4G04710_AT4G04720	AT5G22810
AT4G04710_AT4G04720	AT5G12870
AT4G04710_AT4G04720	AT5G10290
AT4G04710_AT4G04720	AT5G08480
AT4G04710_AT4G04720	AT5G03810_AT5G03820
AT4G04710_AT4G04720	AT3G57960
AT4G04710_AT4G04720	AT3G55210_AT3G56560
AT4G04710_AT4G04720	AT3G46010
AT4G04710_AT4G04720	AT4G30920_AT4G30910
AT4G04710_AT4G04720	AT4G30970
AT4G04710_AT4G04720	AT4G29650
AT4G04710_AT4G04720	AT4G24430
AT4G04710_AT4G04720	AT4G21050
AT4G04710_AT4G04720	AT5G20810
AT4G04710_AT4G04720	AT4G11840
AT4G04710_AT4G04720	AT1G30030_AT4G10830
AT4G04710_AT4G04720	AT4G09700
AT4G04710_AT4G04720	AT4G08800
AT4G04710_AT4G04720	AT4G07890
AT4G04730	AT1G47620
AT4G04730	AT1G53970
AT4G04730	AT2G11120
AT4G04730	AT4G05080
AT4G04750	AT4G00520
AT4G04750	AT1G28610
AT4G04750	AT2G40130
AT4G04750	AT2G32010
AT4G04750	AT2G41230
AT4G04750	AT2G44080
AT4G04750	AT2G23000_AT2G23010
AT4G04750	AT5G54060
AT4G04750	AT5G07440
AT5G19330	AT3G29310
AT5G19330	AT3G22220
AT5G19330	AT3G27530
AT5G19330	AT3G09880
AT5G19330	AT3G11960
AT5G19330	AT1G61040
AT5G19330	AT1G05890
AT5G19330	AT1G19750_AT1G27840
AT5G19330	AT1G27650
AT5G19330	AT1G09770
AT5G19330	AT5G42820
AT4G04760	AT1G24250_AT1G23810
AT4G04760	AT1G48940
AT4G04760	AT1G64030
AT4G04760	AT2G29940
AT4G04760	AT2G34960
AT4G04760	AT5G61110
AT4G04760	AT5G53510
AT4G04760	AT3G58290
AT4G04760	AT4G29250
AT4G04790	AT5G20170
AT4G04790	AT3G51780
AT4G04790	AT3G23100
AT4G04790	AT3G17030
AT4G04790	AT1G04840
AT4G04790	AT2G01740
AT4G04790	AT5G46100
AT4G04790	AT5G37570
AT4G04790	AT5G11010
AT4G04790	AT5G10070
AT4G04790	AT5G06410
AT4G04790	AT1G28210
AT4G04790	AT3G59630
AT4G04790	AT4G20090
AT5G35025_AT4G04820_AT2G12680	AT2G10140_AT3G30680_AT4G03900_AT1G40123
AT5G35025_AT4G04820_AT2G12680	AT4G03790
AT5G35025_AT4G04820_AT2G12680	AT1G36190_AT3G32230
AT5G35025_AT4G04820_AT2G12680	AT3G31910
AT5G35025_AT4G04820_AT2G12680	AT3G32120
AT5G35025_AT4G04820_AT2G12680	AT3G32000
AT5G35025_AT4G04820_AT2G12680	AT3G31970_AT1G42605
AT5G35025_AT4G04820_AT2G12680	ATMG01250_AT2G07697
AT5G35025_AT4G04820_AT2G12680	AT1G43755_AT1G43745
AT5G35025_AT4G04820_AT2G12680	AT2G04970_AT1G32830_AT3G47270_AT2G14140
AT5G35025_AT4G04820_AT2G12680	AT1G37160
AT5G35025_AT4G04820_AT2G12680	AT1G42375_AT1G42365_AT4G06626_AT1G40117_AT3G43304_AT2G13390_AT3G30668_AT1G42370_AT1G42360
AT5G35025_AT4G04820_AT2G12680	AT2G11590
AT5G35025_AT4G04820_AT2G12680	AT2G04970_AT2G06440
AT5G35025_AT4G04820_AT2G12680	AT2G10140
AT5G35025_AT4G04820_AT2G12680	AT2G05570_AT3G32397_AT3G43360_AT1G52010
AT5G35025_AT4G04820_AT2G12680	AT1G52850_AT2G13870
AT5G35025_AT4G04820_AT2G12680	AT4G02314_AT2G13160_AT2G34130
AT5G35025_AT4G04820_AT2G12680	AT4G10580_AT3G31970_AT2G14650_AT1G42605
AT5G35025_AT4G04820_AT2G12680	AT1G18930_AT3G29440_AT3G44390_AT4G12426_AT3G47165_AT5G33315_AT5G26590_AT2G03090
AT5G35025_AT4G04820_AT2G12680	AT3G47270_AT1G32830
AT5G35025_AT4G04820_AT2G12680	AT3G44470_AT2G15210_AT2G07250_AT3G47280_AT2G02190_AT5G34890_AT2G15150
AT5G35025_AT4G04820_AT2G12680	AT4G08000
AT5G35025_AT4G04820_AT2G12680	AT4G07450
AT4G04840	AT4G00360
AT4G04840	AT1G55120
AT4G04840	AT1G66100
AT4G04840	AT1G11940
AT4G04840	AT3G08990
AT4G04840	AT3G16170
AT4G04840	AT3G10190
AT4G04840	AT1G44750
AT4G04840	AT1G34760
AT4G04840	AT1G05490
AT4G04840	AT2G14110
AT4G04840	AT1G54740
AT4G04840	AT1G70410
[truncated: 635,732 more rows]
